# Supplementary material for: Transcriptional and physiological analyses of Fe deficiency response in maize reveal the presence of Strategy I components and Fe/P interactions
Source: BMC Genomics. 2017 Feb 13;18:154. doi: 10.1186/s12864-016-3478-4 (PMC5307951; doi:10.1186/s12864-016-3478-4)
Supplement: Additional file 3: Table S2. — Differentially expressed transcripts resulted by the comparison of root transcriptional profiles of Fe-deficient plants with root transcriptional profile of Fe-sufficient ones (−Fe vs + Fe). (XLSX 160 kb) [file 12864_2016_3478_MOESM3_ESM.xlsx]

## Sheet: down
Transcript ID	FC	Gene ID	Protein ID	Zm_181 description	At gene ID	At symbol	At description	Os gene ID	Os description	Mapman bincode	Mapman bincode description
Biological regulation
GRMZM2G106204_T02	-1.59821	GRMZM2G106204	GRMZM2G106204_P02	weakly similar to ( 160) AT1G08465 | Symbols: YAB2 | YAB2 (YABBY2); transcription factor | chr1:2676033-2679382 FORWARDmoderately similar to ( 247) YAB1_ORYSA Protein YABBY (OsYAB1) (Filamentous flower protein 1) - Oryza sativa (Rice)moderately similar to ( 247) loc_os07g06620 12007.m29074 protein protein YABBY, putative, expressedYABBY no original description	AT1G08465.1	YAB2	Plant-specific transcription factor YABBY family protein	LOC_Os07g06620.1	YABBY domain containing protein, putative, expressed	27.3.10	RNA.regulation of transcription.C2C2(Zn) YABBY family
GRMZM2G011932_T04	-1.94117	GRMZM2G011932	GRMZM2G011932_P04	weakly similar to ( 103) AT2G46270 | Symbols: GBF3 | GBF3 (G-BOX BINDING FACTOR 3); sequence-specific DNA binding / transcription factor | chr2:19000859-19002901 FORWARDweakly similar to ( 121) CPRF1_PETCR Common plant regulatory factor CPRF-1 - Petroselinum crispum (Parsley) (Petroselinum hortense)moderately similar to ( 312) loc_os05g49420 12005.m09012 protein G-box-binding factor 3, putative, …	AT2G46270.1	GBF3	G-box binding factor 3	LOC_Os05g49420.1	transcription factor, putative, expressed	27.3.35	RNA.regulation of transcription.bZIP transcription factor family
GRMZM2G030465_T02	-1.95466	GRMZM2G030465	GRMZM2G030465_P02	very weakly similar to (94.7) IAA9_ORYSA Auxin-responsive protein IAA9 (Indoleacetic acid-induced protein 9) - Oryza sativa (Rice)very weakly similar to (95.1) loc_os02g56120 12002.m100401 protein OsIAA9 - Auxin-responsive Aux/IAA gene family member, expressedAUX_IAA no original description	AT5G43700.1	ATAUX2-11,IAA4	AUX/IAA transcriptional regulator family protein	LOC_Os02g56120.3	OsIAA9 - Auxin-responsive Aux/IAA gene family member, expressed	17.2.3	hormone metabolism.auxin.induced-regulated-responsive-activated
GRMZM2G051403_T02	-1.61682	GRMZM2G051403	GRMZM2G051403_P02	weakly similar to ( 180) AT3G55250 | Symbols: | unknown protein | chr3:20479302-20480324 FORWARDmoderately similar to ( 246) loc_os05g45030 12005.m08628 protein calcium homeostasis regulator CHoR1, putative, expressed no original description	AT3G55250.1			LOC_Os05g45030.1	calcium homeostasis regulator CHoR1, putative, expressed	35.2	not assigned.unknown
GRMZM2G060057_T01	-1.54727	GRMZM2G060057	GRMZM2G060057_P01	very weakly similar to (99.4) AT4G20380 | Symbols: | zinc finger protein (LSD1) | chr4:11005027-11006438 FORWARDweakly similar to ( 186) loc_os08g03610 12008.m04505 protein LSD1, putative, expressed no original description	AT4G20380.2	LSD1	LSD1 zinc finger family protein	LOC_Os08g03610.1	LSD1 zinc finger domain containing protein, expressed	27.3.99	RNA.regulation of transcription.unclassified
GRMZM2G097788_T01	-2.55736	GRMZM2G097788	GRMZM2G097788_P01	no original description	AT1G75250.1	ATRL6,RL6,RSM3	RAD-like 6	LOC_Os03g14810.1	MYB-like transcription factor DIVARICATA, putative, expressed	35.2	not assigned.unknown
GRMZM2G106560_T02	-1.96263	GRMZM2G106560	GRMZM2G106560_P02	very weakly similar to (94.0) AT5G13080 | Symbols: WRKY75, ATWRKY75 | WRKY75; transcription factor | chr5:4149928-4151019 REVERSEweakly similar to ( 111) loc_os11g29870 12011.m06896 protein OsWRKY72 - Superfamily of rice TFs having WRKY and zinc finger domains, expressed no original description	AT5G13080.1	ATWRKY75,WRKY75	WRKY DNA-binding protein 75	LOC_Os11g29870.1	WRKY72, expressed	27.3.32	RNA.regulation of transcription.WRKY domain transcription factor family
GRMZM2G119705_T01	-2.05082	GRMZM2G119705	GRMZM2G119705_P01	moderately similar to ( 388) RIP9_MAIZE Ribosome-inactivating protein 9 (EC 3.2.2.22) (rRNA N-glycosidase) (B-32 protein) - Zea mays (Maize)weakly similar to ( 105) loc_os01g06740 12001.m07304 protein protein synthesis inhibitor I, putative, expressedRIP no original description				LOC_Os01g06740.1	ribosome inactivating protein, putative, expressed	35.2	not assigned.unknown
GRMZM2G137532_T01	-2.53601	GRMZM2G137532	GRMZM2G137532_P01	very weakly similar to ( 100) loc_os09g29820 12009.m06133 protein BZIP family transcription factor, putative, expressed no original description	AT5G15830.1	AtbZIP3,bZIP3	basic leucine-zipper 3	LOC_Os09g29820.1	bZIP transcription factor domain containing protein, expressed	35.2	not assigned.unknown
GRMZM2G169884_T01	-1.91577	GRMZM2G169884	GRMZM2G169884_P01	weakly similar to ( 125) AT2G47810 | Symbols: NF-YB5 | NF-YB5 (NUCLEAR FACTOR Y, SUBUNIT B5); transcription factor | chr2:19582938-19583420 REVERSEweakly similar to ( 119) NFYB3_ORYSA Nuclear transcription factor Y subunit B-3 (OsNF-YB-3) (Transcriptional activator HAP3B) - Oryza sativa (Rice)weakly similar to ( 176) loc_os01g70880 12001.m13133 protein nuclear transcription factor Y subunit B-3, …	AT2G47810.1	NF-YB5	nuclear factor Y, subunit B5	LOC_Os01g70880.1	histone-like transcription factor and archaeal histone, putative, expressed	27.3.15	RNA.regulation of transcription.CCAAT box binding factor family, HAP3
GRMZM2G309731_T01	-1.9394	GRMZM2G309731	GRMZM2G309731_P01	very weakly similar to (84.3) loc_os08g42550 12008.m080223 protein AP2 domain containing protein, expressedAP2 AP2 no original description	AT5G61890.1		Integrase-type DNA-binding superfamily protein	LOC_Os04g32620.1	ethylene-responsive transcription factor ERF114, putative, expressed	27.3.3	RNA.regulation of transcription.AP2/EREBP, APETALA2/Ethylene-responsive element binding protein family
GRMZM2G319187_T01	-1.78488	GRMZM2G319187	GRMZM2G319187_P01	weakly similar to ( 147) AT3G57040 | Symbols: ARR9, ATRR4 | ARR9 (RESPONSE REGULATOR 9); transcription regulator/ two-component response regulator | chr3:21110059-21111228 FORWARDweakly similar to ( 177) loc_os01g72330 12001.m13268 protein OsRR4 - Rice type-A response regulator, expressed no original description	AT3G57040.1	ARR9,ATRR4	response regulator 9	LOC_Os01g72330.1	OsRR4 type-A response regulator, expressed	27.3.5	RNA.regulation of transcription.ARR
GRMZM2G413315_T01	-1.59049	GRMZM2G413315	GRMZM2G413315_P01	weakly similar to ( 127) AT3G21460 | Symbols: | electron carrier/ protein disulfide oxidoreductase | chr3:7557567-7557875 REVERSEweakly similar to ( 177) loc_os01g27140 12001.m09165 protein glutaredoxin, putative, expressedGRX_GRXh_1_2_like no original description	AT3G21460.1		Glutaredoxin family protein	ChrUn.fgenesh.mRNA.94	expressed protein	21.4	redox.glutaredoxins
GRMZM2G466270_T03	-1.74135	GRMZM2G466270	GRMZM2G466270_P03	weakly similar to ( 110) AT1G63490 | Symbols: | transcription factor jumonji (jmjC) domain-containing protein | chr1:23544938-23551946 REVERSEmoderately similar to ( 218) loc_os06g51490 12006.m09672 protein PHD-finger family protein, expressed no original description	AT1G63490.1		transcription factor jumonji (jmjC) domain-containing protein	LOC_Os06g51490.1	PHD-finger domain containing protein, putative, expressed	27.3.57	RNA.regulation of transcription.JUMONJI family
GRMZM2G553379_T05	-1.61774	GRMZM2G553379	GRMZM2G553379_P05	weakly similar to ( 198) AT1G69120 | Symbols: AP1, AGL7 | AP1 (APETALA1); DNA binding / protein binding / protein heterodimerization/ transcription activator/ transcription factor | chr1:25982576-25986102 REVERSEmoderately similar to ( 237) MAD14_ORYSA MADS-box transcription factor 14 (OsMADS14) (Protein APETALA1-like B) (Protein AGAMOUS-like 10) (FDRMADS6) (RMADS211) - Oryza sativa (Rice)moderat…	AT1G69120.1	AGL7,AP1	K-box region and MADS-box transcription factor family protein	LOC_Os03g54160.1	OsMADS14 - MADS-box family gene with MIKCc type-box, expressed	27.3.24	RNA.regulation of transcription.MADS box transcription factor family
GRMZM5G857944_T03	-1.99676	GRMZM5G857944	GRMZM5G857944_P03	very weakly similar to (86.3) loc_os02g53620 12002.m10391 protein nuclear transcription factor Y subunit A-3, putative, expressed no original description	AT1G54160.1	NF-YA5,NFYA5	nuclear factor Y, subunit A5	LOC_Os02g53620.1	nuclear transcription factor Y subunit, putative, expressed	27.3.14	RNA.regulation of transcription.CCAAT box binding factor family, HAP2
GRMZM2G031280_T01	-1.68119	GRMZM2G031280	GRMZM2G031280_P01	weakly similar to ( 108) AT1G20823 | Symbols: | zinc finger (C3HC4-type RING finger) family protein | chr1:7238880-7239473 FORWARDweakly similar to ( 143) loc_os02g46100 12002.m09647 protein RING-H2 finger protein ATL1R, putative, expressed no original description	AT1G20823.1		RING/U-box superfamily protein	LOC_Os04g49550.1	RING-H2 finger protein ATL2A, putative, expressed	29.5.11.4.2	protein.degradation.ubiquitin.E3.RING
GRMZM2G133675_T01	-6.48913	GRMZM2G133675	GRMZM2G133675_P01	very weakly similar to (97.8) AT3G47640 | Symbols: | basic helix-loop-helix (bHLH) family protein | chr3:17568035-17569101 FORWARDweakly similar to ( 189) loc_os11g38870 12011.m080033 protein amelogenin precursor like protein, putative, expressed no original description	AT3G47640.1	PYE	basic helix-loop-helix (bHLH) DNA-binding superfamily protein	LOC_Os11g38870.1	helix-loop-helix DNA-binding domain containing protein, expressed	27.3.6	RNA.regulation of transcription.bHLH,Basic Helix-Loop-Helix family
GRMZM2G133675_T02	-4.61161	GRMZM2G133675	GRMZM2G133675_P02	no original description				LOC_Os11g38870.1	helix-loop-helix DNA-binding domain containing protein, expressed	35.2	not assigned.unknown
GRMZM2G400281_T01	-2.19977	GRMZM2G400281	GRMZM2G400281_P01	weakly similar to ( 114) loc_os03g41110 12003.m09179 protein zinc finger protein 1, putative, expressed no original description	AT1G24625.1	ZFP7	zinc finger protein 7	LOC_Os12g39220.1	ZOS12-08 - C2H2 zinc finger protein, expressed	27.3.11	RNA.regulation of transcription.C2H2 zinc finger family
Cellular component organization or biogenesis
GRMZM2G070899_T02	-1.60375	GRMZM2G070899	GRMZM2G070899_P02	weakly similar to ( 189) AT3G60190 | Symbols: ADL4, ADLP2, EDR3, DRP1E, ADL1E | ADL1E (ARABIDOPSIS DYNAMIN-LIKE 1E); GTP binding / GTPase | chr3:22244367-22247651 REVERSEmoderately similar to ( 239) loc_os10g41820 12010.m21978 protein dynamin-related protein 1C, putative, expressedGED GED no original description	AT3G60190.1	ADL1E,ADL4,ADLP2,DL1E,DRP1E,EDR3	DYNAMIN-like 1E	LOC_Os10g41820.1	dynamin family protein, putative, expressed	26.17	misc.dynamin
Cellular Process
AC194856.3_FGT002	-1.63696	AC194856.3_FG002	AC194856.3_FGP002	no original description	AT5G03455.1	ACR2,ARATH;CDC25,CDC25	Rhodanese/Cell cycle control phosphatase superfamily protein	LOC_Os03g01770.1	rhodanese, putative, expressed	35.2	not assigned.unknown
GRMZM2G000812_T02	-2.0032	GRMZM2G000812	GRMZM2G000812_P02	no original description				LOC_Os02g19820.1	nodulin MtN3 family protein, putative, expressed	35.2	not assigned.unknown
GRMZM2G016435_T01	-2.10408	GRMZM2G016435	GRMZM2G016435_P01	weakly similar to ( 127) AT1G52240 | Symbols: ATROPGEF11, ROPGEF11 | ROPGEF11 (RHO GUANYL-NUCLEOTIDE EXCHANGE FACTOR 11); Rho guanyl-nucleotide exchange factor | chr1:19458844-19459235 REVERSEweakly similar to ( 145) loc_os01g55510 12001.m11709 protein dynein light chain LC6, flagellar outer arm, putative, expressedDynein_light no original description	AT1G52240.2	ATROPGEF11,PIRF1,ROPGEF11	RHO guanyl-nucleotide exchange factor 11	LOC_Os01g55510.1	dynein light chain type 1 domain containing protein, expressed	31.1	cell.organisation
GRMZM2G096171_T02	-1.90326	GRMZM2G096171	GRMZM2G096171_P02	no original description				LOC_Os02g35180.1	OsRR2 type-A response regulator, expressed	35.2	not assigned.unknown
GRMZM2G097898_T02	-1.78641	GRMZM2G097898	GRMZM2G097898_P02	weakly similar to ( 115) AT3G52050 | Symbols: | 5'-3' exonuclease family protein | chr3:19305159-19308931 FORWARDmoderately similar to ( 254) loc_os03g12610 12003.m35105 protein DNA polymerase I, putative, expressed no original description	AT3G52050.1		5\'-3\' exonuclease family protein	LOC_Os03g12610.1	DNA polymerase I, putative, expressed	28.99	DNA.unspecified
GRMZM2G099434_T01	-1.66538	GRMZM2G099434	GRMZM2G099434_P01	moderately similar to ( 235) AT4G14820 | Symbols: | pentatricopeptide (PPR) repeat-containing protein | chr4:8507794-8510038 REVERSEmoderately similar to ( 478) loc_os06g48660 12006.m09392 protein tetratricopeptide-like helical, putative, expressed no original description	AT4G14820.1		Pentatricopeptide repeat (PPR) superfamily protein	LOC_Os06g48660.1	DEFL21 - Defensin and Defensin-like DEFL family, expressed	35.1.5	not assigned.no ontology.pentatricopeptide (PPR) repeat-containing protein
GRMZM2G137498_T01	-4.44249	GRMZM2G137498	GRMZM2G137498_P01	moderately similar to ( 304) AT3G57190 | Symbols: | peptide chain release factor, putative | chr3:21166468-21168198 FORWARDhighly similar to ( 571) loc_os05g31160 12005.m27803 protein peptide chain release factor 2, putative, expressedprfB PRK05589 PRK07245 PrfB PRK06746 PRK07342 PRK08787 PrfA prfA no original description	AT3G57190.1		peptide chain release factor, putative	LOC_Os05g31160.1	peptide chain release factor 2, putative, expressed	29.2.5	protein.synthesis.release
GRMZM2G137498_T02	-3.99219	GRMZM2G137498	GRMZM2G137498_P02	moderately similar to ( 212) AT3G57190 | Symbols: | peptide chain release factor, putative | chr3:21166468-21168198 FORWARDmoderately similar to ( 365) loc_os05g31160 12005.m27803 protein peptide chain release factor 2, putative, expressedprfB no original description	AT3G57190.1		peptide chain release factor, putative	LOC_Os05g31160.2	peptide chain release factor 2, putative, expressed	29.2.5	protein.synthesis.release
GRMZM2G401983_T01	-3.41066	GRMZM2G401983	GRMZM2G401983_P01	moderately similar to ( 238) AT1G65680 | Symbols: ATEXPB2, EXPB2, ATHEXP BETA 1.4 | ATEXPB2 (ARABIDOPSIS THALIANA EXPANSIN B2) | chr1:24427266-24428399 FORWARDmoderately similar to ( 340) EXB18_ORYSA Expansin-B18 precursor (OsEXPB18) (Beta-expansin-18) (OsaEXPb1.15) - Oryza sativa (Rice)moderately similar to ( 340) loc_os05g15690 12005.m05977 protein beta-expansin 2 precursor, putative, expressed…	AT1G65680.1	ATEXPB2,ATHEXP BETA 1.4,EXPB2	expansin B2	LOC_Os05g15690.1	expansin precursor, putative, expressed	10.7	cell wall.modification
Localization
GRMZM2G002630_T02	-2.06587	GRMZM2G002630	GRMZM2G002630_P02	weakly similar to ( 132) loc_os12g14440 12012.m05412 protein jasmonate-induced protein, putative, expressed no original description	AT3G21380.1		Mannose-binding lectin superfamily protein	LOC_Os12g14440.1	Jacalin-like lectin domain containing protein, putative, expressed	26.16	misc.myrosinases-lectin-jacalin
GRMZM2G007481_T01	-2.18545	GRMZM2G007481	GRMZM2G007481_P01	moderately similar to ( 410) AT1G20925 | Symbols: | auxin efflux carrier family protein | chr1:7290612-7292507 FORWARDhighly similar to ( 596) loc_os09g31478 12009.m06269 protein auxin hydrogen symporter, putative, expressedMem_trans no original description	AT1G20925.1		Auxin efflux carrier family protein	LOC_Os09g31478.1	auxin efflux carrier component, putative, expressed	34.99	transport.misc
GRMZM2G016236_T03	-1.5321	GRMZM2G016236	GRMZM2G016236_P03	weakly similar to ( 191) AT1G06690 | Symbols: | aldo/keto reductase family protein | chr1:2049742-2052039 REVERSEmoderately similar to ( 246) loc_os07g05000 12007.m04966 protein aldo-keto reductase yakc, putative, expressedTas no original description	AT1G06690.1		NAD(P)-linked oxidoreductase superfamily protein	LOC_Os07g05000.1	oxidoreductase, aldo/keto reductase family protein, putative, expressed	3.5	minor CHO metabolism.others
GRMZM2G022642_T01	-1.82125	GRMZM2G022642	GRMZM2G022642_P01	moderately similar to ( 202) AT2G01170 | Symbols: BAT1 | BAT1 (BIDIRECTIONAL AMINO ACID TRANSPORTER 1); amino acid transmembrane transporter | chr2:102364-104462 REVERSEmoderately similar to ( 236) loc_os01g42234 12001.m43423 protein amino-acid permease C584.13, putative, expressed no original description	AT2G01170.1	BAT1	bidirectional amino acid transporter 1	LOC_Os01g42234.1	amino acid permease family protein, putative, expressed	34.3	transport.amino acids
GRMZM2G043254_T01	-1.94974	GRMZM2G043254	GRMZM2G043254_P01	moderately similar to ( 410) AT1G20925 | Symbols: | auxin efflux carrier family protein | chr1:7290612-7292507 FORWARDhighly similar to ( 595) loc_os09g31478 12009.m06269 protein auxin hydrogen symporter, putative, expressedMem_trans no original description	AT1G20925.1		Auxin efflux carrier family protein	LOC_Os09g31478.1	auxin efflux carrier component, putative, expressed	34.99	transport.misc
GRMZM2G047299_T02	-1.95606	GRMZM2G047299	GRMZM2G047299_P02	no original description	AT5G20090.1		Uncharacterised protein family (UPF0041)	LOC_Os09g20660.1	UPF0041 domain containing protein, putative, expressed	35.2	not assigned.unknown
GRMZM2G074540_T01	-2.96237	GRMZM2G074540	GRMZM2G074540_P01	highly similar to ( 563) AT5G24030 | Symbols: SLAH3 | SLAH3 (SLAC1 HOMOLOGUE 3); transporter | chr5:8118618-8120993 REVERSEhighly similar to ( 807) loc_os01g43460 12001.m10608 protein C4-dicarboxylate transporter/malic acid transport protein, expressedC4dic_mal_tran PRK10764 TehA no original description	AT5G24030.1	SLAH3	SLAC1 homologue 3	LOC_Os01g43460.2	C4-dicarboxylate transporter/malic acid transport protein, expressed	34.9	transport.metabolite transporters at the mitochondrial membrane
GRMZM2G074672_T03	-1.94012	GRMZM2G074672	GRMZM2G074672_P03	very weakly similar to (83.6) AT2G01770 | Symbols: VIT1 | VIT1 (vacuolar iron transporter 1); iron ion transmembrane transporter | chr2:334775-336425 REVERSEweakly similar to ( 110) loc_os09g23300 12009.m05487 protein protein CCC1, putative, expressedCCC1 no original description	AT2G01770.1	ATVIT1,VIT1	vacuolar iron transporter 1	LOC_Os09g23300.1	integral membrane protein, putative, expressed	15.3	metal handling.regulation
GRMZM2G083091_T01	-2.42639	GRMZM2G083091	GRMZM2G083091_P01	weakly similar to ( 125) AT1G50740 | Symbols: | unknown protein | chr1:18807861-18808765 FORWARDweakly similar to ( 155) loc_os03g37090 12003.m08821 protein expressed proteinTMEM14 no original description	AT1G50740.1		Transmembrane proteins 14C	LOC_Os03g37090.1	expressed protein	35.2	not assigned.unknown
GRMZM2G092793_T01	-1.99332	GRMZM2G092793	GRMZM2G092793_P01	highly similar to ( 705) AT2G29650 | Symbols: ANTR1 | PHT4;1; carbohydrate transmembrane transporter/ inorganic diphosphate transmembrane transporter/ inorganic phosphate transmembrane transporter/ organic anion transmembrane transporter/ sugar:hydrogen symporter | chr2:12673685-12675722 REVERSEhighly similar to ( 762) loc_os01g17240 12001.m08317 protein sialin, putative, expressedMFS_1 UhpC no o…	AT2G29650.1	ANTR1,PHT4;1	phosphate transporter 4;1	LOC_Os01g17240.1	transporter, major facilitator family, putative, expressed	34.7	transport.phosphate
GRMZM2G158384_T01	-1.70838	GRMZM2G158384	GRMZM2G158384_P01	weakly similar to ( 107) loc_os06g30480 12006.m07591 protein expressed protein no original description				LOC_Os06g30480.1	expressed protein	35.2	not assigned.unknown
GRMZM2G160460_T03	-1.60532	GRMZM2G160460	GRMZM2G160460_P03	moderately similar to ( 249) AT1G19450 | Symbols: | integral membrane protein, putative / sugar transporter family protein | chr1:6731671-6734633 REVERSEmoderately similar to ( 296) loc_os05g49270 12005.m08997 protein solute carrier family 2, facilitated glucose transporter member 8, putative, expressedSugar_tr no original description	AT1G19450.1		Major facilitator superfamily protein	LOC_Os05g49270.1	transporter family protein, putative, expressed	34.2	transport.sugars
GRMZM2G165638_T01	-1.50816	GRMZM2G165638	GRMZM2G165638_P01	weakly similar to ( 160) AT1G79380 | Symbols: | copine-related | chr1:29860812-29863023 FORWARDmoderately similar to ( 228) loc_os08g04130 12008.m080076 protein copine-6, putative, expressed no original description	AT1G79380.1		Ca(2)-dependent phospholipid-binding protein (Copine) family	LOC_Os08g04130.1	copine-6, putative, expressed	29.5.11.4.2	protein.degradation.ubiquitin.E3.RING
GRMZM2G305446_T01	-2.50932	GRMZM2G305446	GRMZM2G305446_P01	moderately similar to ( 245) AT1G17810 | Symbols: BETA-TIP | BETA-TIP (BETA-TONOPLAST INTRINSIC PROTEIN); water channel | chr1:6130209-6131442 FORWARDmoderately similar to ( 338) TIP31_ORYSA Probable aquaporin TIP3.1 (Tonoplast intrinsic protein 3.1) (OsTIP3.1) - Oryza sativa (Rice)moderately similar to ( 338) loc_os10g35050 12010.m06328 protein aquaporin TIP3.1, putative, expressedMIP MIP GlpF P…	AT1G73190.1	ALPHA-TIP,TIP3;1	Aquaporin-like superfamily protein	LOC_Os10g35050.1	aquaporin protein, putative, expressed	34.19.2	transport.Major Intrinsic Proteins.TIP
GRMZM2G325575_T01	-3.05076	GRMZM2G325575	GRMZM2G325575_P01	moderately similar to ( 282) AT2G40300 | Symbols: ATFER4 | ATFER4 (ferritin 4); binding / ferric iron binding / oxidoreductase/ transition metal ion binding | chr2:16831501-16833214 REVERSEmoderately similar to ( 398) FRI1_MAIZE Ferritin-1, chloroplast precursor (EC 1.16.3.1) (ZmFer1) - Zea mays (Maize)moderately similar to ( 346) loc_os12g01530 12012.m26727 protein ferritin-1, chloroplast precur…	AT2G40300.1	ATFER4,FER4	ferritin 4	LOC_Os12g01530.2	ferritin-1, chloroplast precursor, putative, expressed	15.2	metal handling.binding, chelation and storage
GRMZM2G381576_T02	-2.27335	GRMZM2G381576	GRMZM2G381576_P02	no original description				LOC_Os06g48250.1	ATPase, putative, expressed	35.2	not assigned.unknown
GRMZM2G467893_T01	-2.80231	GRMZM2G467893	GRMZM2G467893_P01	highly similar to ( 574) AT2G28120 | Symbols: | nodulin family protein | chr2:11985934-11987667 FORWARDhighly similar to ( 750) loc_os03g47810 12003.m09794 protein nitrate and chloride transporter, putative, expressedNodulin-like no original description	AT2G39210.1		Major facilitator superfamily protein	LOC_Os03g47810.1	nodulin family protein, putative, expressed	33.99	development.unspecified
GRMZM5G801949_T02	-1.6377	GRMZM5G801949	GRMZM5G801949_P02	highly similar to ( 605) AT1G11260 | Symbols: STP1, ATSTP1 | STP1 (SUGAR TRANSPORTER 1); carbohydrate transmembrane transporter/ sugar:hydrogen symporter | chr1:3777460-3780133 FORWARDhighly similar to ( 620) STC_RICCO Sugar carrier protein C - Ricinus communis (Castor bean)highly similar to ( 861) loc_os07g37320 12007.m07982 protein sugar carrier protein C, putative, expressedSugar_tr xylE no or…	AT3G19930.1	ATSTP4,STP4	sugar transporter 4	LOC_Os07g37320.1	transporter family protein, putative, expressed	34.2	transport.sugars
Metabolic process
AC212219.3_FGT005	-2.54882	AC212219.3_FG005	AC212219.3_FGP005	moderately similar to ( 390) AT3G11180 | Symbols: | oxidoreductase, 2OG-Fe(II) oxygenase family protein | chr3:3504249-3506688 FORWARDmoderately similar to ( 206) LDOX_MALDO Leucoanthocyanidin dioxygenase (EC 1.14.11.19) (LDOX) (Leucocyanidin oxygenase) (Leucoanthocyanidin hydroxylase) (Anthocyanidin synthase) - Malus domestica (Apple) (Malus sylvestris)highly similar to ( 505) loc_os03g18030 120…	AT3G11180.1		2-oxoglutarate (2OG) and Fe(II)-dependent oxygenase superfamily protein	LOC_Os03g18030.1	leucoanthocyanidin dioxygenase, putative, expressed	17.5.1	hormone metabolism.ethylene.synthesis-degradation
AC214524.3_FGT002	-1.8358	AC214524.3_FG002	AC214524.3_FGP002	moderately similar to ( 328) AT3G26300 | Symbols: CYP71B34 | CYP71B34; electron carrier/ heme binding / iron ion binding / monooxygenase/ oxygen binding | chr3:9639199-9640866 REVERSEmoderately similar to ( 402) C71DB_LOTJA Cytochrome P450 71D11 (EC 1.14.-.-) (Fragment) - Lotus japonicushighly similar to ( 677) loc_os02g12550 12002.m06502 protein cytochrome P450 71D7, putative, expressedp450 CypX…	AT3G26330.1	CYP71B37	cytochrome P450, family 71, subfamily B, polypeptide 37	LOC_Os02g12550.1	cytochrome P450, putative, expressed	26.10	misc.cytochrome P450
GRMZM2G002315_T01	-2.25915	GRMZM2G002315	GRMZM2G002315_P01	weakly similar to ( 104) AT2G27150 | Symbols: AAO3 | AAO3 (Abscisic ALDEHYDE OXIDASE 3); abscisic aldehyde oxidase/ aldehyde oxidase/ indole-3-acetaldehyde oxidase | chr2:11601952-11607014 FORWARDweakly similar to ( 126) ALDOL_ORYSA Putative aldehyde oxidase-like protein - Oryza sativa (Rice)weakly similar to ( 126) loc_os07g18120 12007.m06252 protein abscisic-aldehyde oxidase, putative, expresse…	AT2G27150.1	AAO3,AOdelta,At-AO3,AtAAO3	abscisic aldehyde oxidase 3	LOC_Os07g18120.1	aldehyde oxidase, putative, expressed	17.1.1	hormone metabolism.abscisic acid.synthesis-degradation
GRMZM2G006480_T01	-2.13713	GRMZM2G006480	GRMZM2G006480_P01	moderately similar to ( 285) AT5G53970 | Symbols: | aminotransferase, putative | chr5:21910676-21912594 FORWARDhighly similar to ( 592) loc_os11g42510 12011.m28857 protein tyrosine aminotransferase, putative, expressedCOG0436 PRK08363 PRK09265 PRK05794 Aminotran_1_2 PRK05764 PRK08443 PRK08069 PRK06056 PRK07212 PRK08362 PRK07367 PRK06575 PRK07777 PRK06348 PRK06855 PRK07543 PRK07310 PRK06375 ARO8 P…	AT5G53970.1		Tyrosine transaminase family protein	LOC_Os11g42510.1	tyrosine aminotransferase, putative, expressed	13.2.6.2	amino acid metabolism.degradation.aromatic aa.tyrosine
GRMZM2G024476_T01	-1.53142	GRMZM2G024476	GRMZM2G024476_P01	highly similar to ( 616) AT1G75450 | Symbols: CKX5, ATCKX5, ATCKX6 | CKX5 (CYTOKININ OXIDASE 5); cytokinin dehydrogenase | chr1:28315248-28318064 REVERSEmoderately similar to ( 404) CKX1_MAIZE Cytokinin dehydrogenase 1 precursor (EC 1.5.99.12) (Cytokinin oxidase 1) (CKO 1) (COX 1) (ZmCKX1) - Zea mays (Maize)highly similar to ( 820) loc_os01g56810 12001.m11838 protein cytokinin dehydrogenase 5 pre…	AT1G75450.1	ATCKX5,ATCKX6,CKX5	cytokinin oxidase 5	LOC_Os01g56810.1	cytokinin dehydrogenase precursor, putative, expressed	17.4.1	hormone metabolism.cytokinin.synthesis-degradation
GRMZM2G027219_T01	-1.76378	GRMZM2G027219	GRMZM2G027219_P01	highly similar to ( 589) AT1G08550 | Symbols: NPQ1, AVDE1 | NPQ1 (NON-PHOTOCHEMICAL QUENCHING 1); violaxanthin de-epoxidase | chr1:2707462-2709387 FORWARDhighly similar to ( 707) loc_os04g31040 12004.m35285 protein violaxanthin de-epoxidase, putative, expressedVDE no original description	AT1G08550.1	AVDE1,NPQ1	non-photochemical quenching 1	LOC_Os04g31040.1	violaxanthin de-epoxidase, putative, expressed	16.1.4.21	secondary metabolism.isoprenoids.carotenoids.violaxanthin de-epoxidase
GRMZM2G028986_T04	-1.73524	GRMZM2G028986	GRMZM2G028986_P04	no original description				LOC_Os05g01820.1	cytochrome b5-like Heme/Steroid binding domain containing protein, expressed	35.2	not assigned.unknown
GRMZM2G031724_T01	-2.31199	GRMZM2G031724	GRMZM2G031724_P01	moderately similar to ( 330) AT1G78440 | Symbols: ATGA2OX1 | ATGA2OX1 (gibberellin 2-oxidase 1); gibberellin 2-beta-dioxygenase | chr1:29511772-29512990 REVERSEmoderately similar to ( 327) G2OX1_PEA Gibberellin 2-beta-dioxygenase 1 (EC 1.14.11.13) (Gibberellin 2-beta-hydroxylase 1) (Gibberellin 2-oxidase 1) (GA 2-oxidase 1) (Protein SLENDER) - Pisum sativum (Garden pea)moderately similar to ( 482…	AT1G78440.1	ATGA2OX1,GA2OX1	Arabidopsis thaliana gibberellin 2-oxidase 1	LOC_Os01g55240.1	gibberellin 2-beta-dioxygenase, putative, expressed	17.5.1	hormone metabolism.ethylene.synthesis-degradation
GRMZM2G037614_T01	-1.72717	GRMZM2G037614	GRMZM2G037614_P01	highly similar to ( 581) AT1G55510 | Symbols: BCDH BETA1 | BCDH BETA1 (BRANCHED-CHAIN ALPHA-KETO ACID DECARBOXYLASE E1 BETA SUBUNIT); 3-methyl-2-oxobutanoate dehydrogenase (2-methylpropanoyl-transferring)/ catalytic | chr1:20723482-20725505 FORWARDweakly similar to ( 179) ODPB_PEA Pyruvate dehydrogenase E1 component subunit beta, mitochondrial precursor (EC 1.2.4.1) (PDHE1-B) - Pisum sativum (Gar…	AT3G13450.1	DIN4	Transketolase family protein	LOC_Os07g07470.1	transketolase, putative, expressed	13.2.4.1	amino acid metabolism.degradation.branched chain group.shared
GRMZM2G052336_T01	-2.0182	GRMZM2G052336	GRMZM2G052336_P01	highly similar to ( 557) AT1G63180 | Symbols: UGE3 | UGE3 (UDP-D-glucose/UDP-D-galactose 4-epimerase 3); UDP-glucose 4-epimerase/ protein dimerization | chr1:23427559-23429384 REVERSEhighly similar to ( 568) GALE1_PEA UDP-glucose 4-epimerase (EC 5.1.3.2) (Galactowaldenase) (UDP-galactose 4-epimerase) - Pisum sativum (Garden pea)highly similar to ( 587) loc_os09g35800 12009.m06531 protein UDP-gluc…	AT1G12780.1	ATUGE1,UGE1	UDP-D-glucose/UDP-D-galactose 4-epimerase 1	LOC_Os09g35800.1	UDP-glucose 4-epimerase, putative, expressed	10.1.2	cell wall.precursor synthesis.UGE
GRMZM2G054013_T03	-2.63458	GRMZM2G054013	GRMZM2G054013_P03	highly similar to ( 613) AT1G65060 | Symbols: 4CL3 | 4CL3; 4-coumarate-CoA ligase | chr1:24167927-24171457 REVERSEhighly similar to ( 738) 4CL2_ORYSA 4-coumarate--CoA ligase 2 (EC 6.2.1.12) (4CL 2) (4-coumaroyl-CoA synthase 2) - Oryza sativa (Rice)highly similar to ( 738) loc_os02g46970 12002.m09733 protein 4-coumarate--CoA ligase 2, putative, expressedCaiC AMP-binding PRK08314 PRK08315 PRK07770 …	AT1G65060.1	4CL3	4-coumarate:CoA ligase 3	LOC_Os02g46970.1	AMP-binding domain containing protein, expressed	16.2.1.3	secondary metabolism.phenylpropanoids.lignin biosynthesis.4CL
GRMZM2G054378_T06	-1.51257	GRMZM2G054378	GRMZM2G054378_P06	moderately similar to ( 265) AT5G17660 | Symbols: | tRNA (guanine-N7-)-methyltransferase | chr5:5818778-5820811 REVERSEmoderately similar to ( 337) loc_os01g35170 12001.m09819 protein tRNA (guanine-N(1)-)-methyltransferase, putative, expressedtrmB Methyltransf_4 COG0220 no original description	AT5G17660.1		tRNA (guanine-N-7) methyltransferase	LOC_Os01g35170.1	tRNA methyltransferase, putative, expressed	35.2	not assigned.unknown
GRMZM2G056629_T02	-2.27258	GRMZM2G056629	GRMZM2G056629_P02	weakly similar to ( 105) AT5G15140 | Symbols: | aldose 1-epimerase family protein | chr5:4908686-4910670 FORWARDweakly similar to ( 169) loc_os02g36600 12002.m08747 protein aldose 1-epimerase precursor, putative, expressedgalM Aldose_epim no original description	AT3G47800.1		Galactose mutarotase-like superfamily protein	LOC_Os02g36600.1	aldose 1-epimerase, putative, expressed	3.5	minor CHO metabolism.others
GRMZM2G059381_T03	-1.66371	GRMZM2G059381	GRMZM2G059381_P03	highly similar to ( 538) AT3G05970 | Symbols: LACS6, ATLACS6 | LACS6 (long-chain acyl-CoA synthetase 6); long-chain-fatty-acid-CoA ligase | chr3:1786510-1791746 REVERSEvery weakly similar to (86.7) 4CL1_ORYSA 4-coumarate--CoA ligase 1 (EC 6.2.1.12) (4CL 1) (4-coumaroyl-CoA synthase 1) - Oryza sativa (Rice)highly similar to ( 594) loc_os12g04990 12012.m073908 protein AMP-binding protein, putative,…	AT3G05970.1	ATLACS6,LACS6	long-chain acyl-CoA synthetase 6	LOC_Os12g04990.3	acyl-CoA synthetase protein, putative, expressed	11.1.9	lipid metabolism.FA synthesis and FA elongation.long chain fatty acid CoA ligase
GRMZM2G069762_T03	-1.71009	GRMZM2G069762	GRMZM2G069762_P03	moderately similar to ( 219) AT3G52580 | Symbols: | 40S ribosomal protein S14 (RPS14C) | chr3:19503324-19504701 FORWARDmoderately similar to ( 230) RS142_MAIZE 40S ribosomal protein S14 (Clone MCH2) - Zea mays (Maize)moderately similar to ( 234) loc_os04g33750 12004.m08470 protein 40S ribosomal protein S14, putative, expressedrps11p Ribosomal_S11 RpsK PRK05309 no original description	AT3G52580.1		Ribosomal protein S11 family protein	LOC_Os02g33140.1	ribosomal protein, putative, expressed	29.2.1.2.1.14	protein.synthesis.ribosomal protein.eukaryotic.40S subunit.S14
GRMZM2G078033_T01	-1.6463	GRMZM2G078033	GRMZM2G078033_P01	highly similar to ( 587) AT2G43020 | Symbols: ATPAO2 | ATPAO2 (Polyamine oxidase 2); amine oxidase/ electron carrier/ oxidoreductase | chr2:17891945-17894440 FORWARDweakly similar to ( 125) PAO_MAIZE Polyamine oxidase precursor (EC 1.5.3.11) - Zea mays (Maize)highly similar to ( 850) loc_os04g57550 12004.m10640 protein lysine-specific histone demethylase 1, putative, expressedAmino_oxidase COG123…	AT1G65840.1	ATPAO4,PAO4	polyamine oxidase 4	LOC_Os04g57550.1	amine oxidase, flavin-containing, domain containing protein, expressed	26.7	misc.oxidases - copper, flavone etc
GRMZM2G079348_T04	-2.67454	GRMZM2G079348	GRMZM2G079348_P04	highly similar to ( 706) AT1G20630 | Symbols: CAT1 | CAT1 (CATALASE 1); catalase | chr1:7146812-7149609 FORWARDhighly similar to ( 917) CATA3_MAIZE Catalase isozyme 3 (EC 1.11.1.6) - Zea mays (Maize)highly similar to ( 812) loc_os02g02400 12002.m77750 protein catalase isozyme A, putative, expressedcatalase Catalase KatE katE no original description	AT1G20630.1	CAT1	catalase 1	LOC_Os02g02400.1	catalase isozyme A, putative, expressed	21.6	redox.dismutases and catalases
GRMZM2G079348_T05	-1.90227	GRMZM2G079348	GRMZM2G079348_P05	moderately similar to ( 368) AT1G20630 | Symbols: CAT1 | CAT1 (CATALASE 1); catalase | chr1:7146812-7149609 FORWARDhighly similar to ( 503) CATA3_MAIZE Catalase isozyme 3 (EC 1.11.1.6) - Zea mays (Maize)moderately similar to ( 425) loc_os02g02400 12002.m77750 protein catalase isozyme A, putative, expressedcatalase Catalase KatE katE no original description	AT1G20630.1	CAT1	catalase 1	LOC_Os02g02400.2	catalase isozyme A, putative, expressed	21.6	redox.dismutases and catalases
GRMZM2G080001_T01	-1.52492	GRMZM2G080001	GRMZM2G080001_P01	highly similar to ( 602) AT3G08720 | Symbols: ATPK19, ATPK2 | S6K2 (ARABIDOPSIS THALIANA SERINE/THREONINE PROTEIN KINASE 2); kinase/ protein kinase | chr3:2648625-2650407 REVERSEweakly similar to ( 154) CIPK1_ORYSA CIPK-like protein 1 (EC 2.7.11.1) (OsCK1) - Oryza sativa (Rice)highly similar to ( 793) loc_os07g48290 12007.m09043 protein serine/threonine-protein kinase AtPK19, putative, expressedS…	AT3G08720.1	ATPK19,ATPK2,ATS6K2,S6K2	serine/threonine protein kinase 2	LOC_Os07g48290.2	AGC_AGC_other_RS6K_like.2 - ACG kinases include homologs to PKA, PKG and PKC, expressed	29.4	protein.postranslational modification
GRMZM2G080839_T01	-2.23491	GRMZM2G080839	GRMZM2G080839_P01	moderately similar to ( 450) AT4G20820 | Symbols: | FAD-binding domain-containing protein | chr4:11150160-11151758 FORWARDhighly similar to ( 735) loc_os06g35700 12006.m08107 protein reticuline oxidase precursor, putative, expressedGlcD FAD_binding_4 no original description	AT5G44400.1		FAD-binding Berberine family protein	LOC_Os06g35700.1	reticuline oxidase-like protein precursor, putative, expressed	26.8	misc.nitrilases, *nitrile lyases, berberine bridge enzymes, reticuline oxidases, troponine reductases
GRMZM2G082302_T01	-1.61296	GRMZM2G082302	GRMZM2G082302_P01	moderately similar to ( 360) AT1G65430 | Symbols: | zinc finger protein-related | chr1:24301165-24306159 REVERSEhighly similar to ( 507) loc_os09g38630 12009.m06804 protein protein ariadne-2, putative no original description	AT2G31510.1	ARI7,ATARI7	IBR domain-containing protein	LOC_Os09g38630.1	expressed protein	29.5.11.4.2	protein.degradation.ubiquitin.E3.RING
GRMZM2G082830_T01	-1.75811	GRMZM2G082830	GRMZM2G082830_P01	highly similar to ( 548) AT2G37710 | Symbols: RLK | RLK (receptor lectin kinase); kinase | chr2:15814934-15816961 REVERSEmoderately similar to ( 210) PSKR_DAUCA Phytosulfokine receptor precursor (EC 2.7.11.1) (Phytosulfokine LRR receptor kinase) - Daucus carota (Carrot)highly similar to ( 655) loc_os07g18240 12007.m06264 protein protein kinase, putative, expressedS_TKc Pkinase S_TKc TyrKc PTKc Pk…	AT2G37710.1	RLK	receptor lectin kinase	LOC_Os07g18240.1	lectin-like receptor kinase, putative, expressed	26.16	misc.myrosinases-lectin-jacalin
GRMZM2G088396_T01	-1.8711	GRMZM2G088396	GRMZM2G088396_P01	moderately similar to ( 425) AT1G06570 | Symbols: PDS1, HPD | PDS1 (PHYTOENE DESATURATION 1); 4-hydroxyphenylpyruvate dioxygenase | chr1:2012173-2013543 REVERSEhighly similar to ( 537) HPPD_HORVU 4-hydroxyphenylpyruvate dioxygenase (EC 1.13.11.27) (4HPPD) (HPD) (HPPDase) (4-hydroxyphenylpyruvic acid oxidase) - Hordeum vulgare (Barley)highly similar to ( 543) loc_os02g07160 12002.m06063 protein 4-…	AT1G06570.1	HPD,PDS1	phytoene desaturation 1	LOC_Os02g07160.1	glyoxalase family protein, putative, expressed	16.1.3.1	secondary metabolism.isoprenoids.tocopherol biosynthesis.hydroxyphenylpyruvate dioxygenase
GRMZM2G088689_T03	-1.84022	GRMZM2G088689	GRMZM2G088689_P03	moderately similar to ( 484) AT5G09300 | Symbols: | 2-oxoisovalerate dehydrogenase, putative / 3-methyl-2-oxobutanoate dehydrogenase, putative / branched-chain alpha-keto acid dehydrogenase E1 alpha subunit, putative | chr5:2884282-2886291 REVERSEweakly similar to ( 103) ODPA_SOLTU Pyruvate dehydrogenase E1 component subunit alpha, mitochondrial precursor (EC 1.2.4.1) (PDHE1-A) - Solanum tuberosu…	AT5G09300.1		Thiamin diphosphate-binding fold (THDP-binding) superfamily protein	LOC_Os12g08260.1	dehydrogenase E1 component domain containing protein, expressed	8.1.1.1	TCA / org transformation.TCA.pyruvate DH.E1
GRMZM2G088689_T08	-1.66083	GRMZM2G088689	GRMZM2G088689_P08	very weakly similar to (80.9) loc_os12g08260 12012.m073783 protein pyruvate dehydrogenase E1 component, alpha subunit, putative, expressed no original description	AT5G09300.2		Thiamin diphosphate-binding fold (THDP-binding) superfamily protein	LOC_Os12g08260.1	dehydrogenase E1 component domain containing protein, expressed	8.1.1.1	TCA / org transformation.TCA.pyruvate DH.E1
GRMZM2G094304_T01	-1.6979	GRMZM2G094304	GRMZM2G094304_P01	highly similar to ( 535) AT5G38200 | Symbols: | hydrolase | chr5:15256383-15258474 FORWARDhighly similar to ( 598) loc_os01g04620 12001.m150475 protein expressed proteinGATase1_2 COG2071 Peptidase_C26 no original description	AT5G38200.1		Class I glutamine amidotransferase-like superfamily protein			35.1	not assigned.no ontology
GRMZM2G095126_T02	-2.40893	GRMZM2G095126	GRMZM2G095126_P02	moderately similar to ( 316) AT5G08380 | Symbols: AtAGAL1 | AtAGAL1 (Arabidopsis thaliana ALPHA-GALACTOSIDASE 1); alpha-galactosidase/ catalytic/ hydrolase, hydrolyzing O-glycosyl compounds | chr5:2694851-2697616 REVERSEmoderately similar to ( 268) AGAL_ORYSA Alpha-galactosidase precursor (EC 3.2.1.22) (Melibiase) (Alpha-D-galactoside galactohydrolase) - Oryza sativa (Rice)moderately similar to (…	AT5G08380.1	AGAL1,AtAGAL1	alpha-galactosidase 1	LOC_Os10g35070.2	alpha-galactosidase precursor, putative, expressed	3.8.2	minor CHO metabolism.galactose.alpha-galactosidases
GRMZM2G095126_T03	-2.30201	GRMZM2G095126	GRMZM2G095126_P03	moderately similar to ( 316) AT5G08380 | Symbols: AtAGAL1 | AtAGAL1 (Arabidopsis thaliana ALPHA-GALACTOSIDASE 1); alpha-galactosidase/ catalytic/ hydrolase, hydrolyzing O-glycosyl compounds | chr5:2694851-2697616 REVERSEmoderately similar to ( 268) AGAL_ORYSA Alpha-galactosidase precursor (EC 3.2.1.22) (Melibiase) (Alpha-D-galactoside galactohydrolase) - Oryza sativa (Rice)moderately similar to (…	AT5G08380.1	AGAL1,AtAGAL1	alpha-galactosidase 1	LOC_Os10g35070.2	alpha-galactosidase precursor, putative, expressed	3.8.2	minor CHO metabolism.galactose.alpha-galactosidases
GRMZM2G096682_T01	-2.0653	GRMZM2G096682	GRMZM2G096682_P01	highly similar to ( 549) AT1G69040 | Symbols: ACR4 | ACR4 (ACT REPEAT 4); amino acid binding | chr1:25957843-25960079 FORWARDhighly similar to ( 667) loc_os03g29980 12003.m34884 protein ACR4, putative, expressedACT_ACR_3 ACT_ACR_4 ACT_ACR_1 ACT_ACR_2 PRK05092 ACT_ACR-UUR-like_2 no original description	AT1G69040.2	ACR4	ACT domain repeat 4	LOC_Os03g29980.2	ACT domain containing protein, expressed	35.1	not assigned.no ontology
GRMZM2G098423_T01	-2.29859	GRMZM2G098423	GRMZM2G098423_P01	highly similar to ( 647) AT1G17745 | Symbols: PGDH | PGDH (3-PHOSPHOGLYCERATE DEHYDROGENASE); phosphoglycerate dehydrogenase | chr1:6101157-6104979 FORWARDvery weakly similar to (90.5) DHGY_CUCSA Glycerate dehydrogenase (EC 1.1.1.29) (NADH-dependent hydroxypyruvate reductase) (HPR) (GDH) - Cucumis sativus (Cucumber)highly similar to ( 748) loc_os06g44460 12006.m08974 protein D-3-phosphoglycerate …	AT4G34200.1	EDA9	D-3-phosphoglycerate dehydrogenase	LOC_Os06g44460.1	D-3-phosphoglycerate dehydrogenase, chloroplast precursor, putative, expressed	13.1.5.1.1	amino acid metabolism.synthesis.serine-glycine-cysteine group.serine.phosphoglycerate dehydrogenase
GRMZM2G101472_T02	-2.35044	GRMZM2G101472	GRMZM2G101472_P02	no original description				LOC_Os05g40820.3	ribosomal protein L24, putative, expressed	35.2	not assigned.unknown
GRMZM2G123029_T01	-1.85685	GRMZM2G123029	GRMZM2G123029_P01	moderately similar to ( 416) AT1G62290 | Symbols: | aspartyl protease family protein | chr1:23010107-23012681 REVERSEhighly similar to ( 561) ASPRX_ORYSA Aspartic proteinase precursor (EC 3.4.23.-) - Oryza sativa (Rice)highly similar to ( 561) loc_os05g04630 12005.m27692 protein retrotransposon protein, putative, SINE subclass, expressedAsp no original description	AT1G11910.1	APA1,ATAPA1	aspartic proteinase A1	LOC_Os05g49200.1	aspartic proteinase oryzasin-1 precursor, putative, expressed	29.5.4	protein.degradation.aspartate protease
GRMZM2G127050_T01	-1.5323	GRMZM2G127050	GRMZM2G127050_P01	highly similar to ( 774) AT4G35230 | Symbols: BSK1 | BSK1 (BR-SIGNALING KINASE 1); ATP binding / binding / kinase/ protein kinase/ protein tyrosine kinase | chr4:16755325-16758041 REVERSEweakly similar to ( 118) CRI4_MAIZE Putative receptor protein kinase CRINKLY4 precursor (EC 2.7.11.1) - Zea mays (Maize)highly similar to ( 853) loc_os03g04050 12003.m05937 protein ATP binding protein, putative, …	AT4G35230.1	BSK1	BR-signaling kinase 1	LOC_Os03g04050.1	protein kinase family protein, putative, expressed	29.4.1.57	protein.postranslational modification.kinase.receptor like cytoplasmatic kinase VII
GRMZM2G132238_T01	-1.90047	GRMZM2G132238	GRMZM2G132238_P01	weakly similar to ( 185) AT1G02170 | Symbols: LOL3, ATMCPB1, MCP1B, AMC1, ATMC1 | AMC1 (METACASPASE 1); cysteine-type endopeptidase | chr1:411883-413426 FORWARDmoderately similar to ( 278) loc_os03g27120 12003.m08043 protein LOL3, putative, expressed no original description	AT1G02170.1	AMC1,ATMC1,ATMCPB1,LOL3,MCP1B	metacaspase 1	LOC_Os03g27120.1	ICE-like protease p20 domain containing protein, putative, expressed	29.5	protein.degradation
GRMZM2G140612_T04	-1.64974	GRMZM2G140612	GRMZM2G140612_P04	moderately similar to ( 414) AT4G31170 | Symbols: | protein kinase family protein | chr4:15153499-15154846 REVERSEvery weakly similar to (81.6) NORK_MEDTR Nodulation receptor kinase precursor (EC 2.7.11.1) (Does not make infections protein 2) (Symbiosis receptor-like kinase) (MtSYMRK) - Medicago truncatula (Barrel medic)highly similar to ( 526) loc_os08g12750 12008.m080037 protein serine/threonin…	AT4G31170.4		Protein kinase superfamily protein	LOC_Os08g12750.1	serine/threonine-protein kinase HT1, putative, expressed	29.4	protein.postranslational modification
GRMZM2G147268_T01	-1.61399	GRMZM2G147268	GRMZM2G147268_P01	moderately similar to ( 449) AT1G08630 | Symbols: THA1 | THA1 (Threonine Aldolase 1); aldehyde-lyase/ threonine aldolase | chr1:2743948-2745685 REVERSEhighly similar to ( 591) loc_os04g43650 12004.m101586 protein L-allo-threonine aldolase, putative, expressedBeta_elim_lyase GLY1 PRK10534 no original description	AT1G08630.1	THA1	threonine aldolase 1	LOC_Os04g43650.1	L-allo-threonine aldolase, putative, expressed	13.2.5.2	amino acid metabolism.degradation.serine-glycine-cysteine group.glycine
GRMZM2G147268_T03	-1.55523	GRMZM2G147268	GRMZM2G147268_P03	moderately similar to ( 449) AT1G08630 | Symbols: THA1 | THA1 (Threonine Aldolase 1); aldehyde-lyase/ threonine aldolase | chr1:2743948-2745685 REVERSEhighly similar to ( 591) loc_os04g43650 12004.m101586 protein L-allo-threonine aldolase, putative, expressedBeta_elim_lyase GLY1 PRK10534 no original description	AT1G08630.1	THA1	threonine aldolase 1	LOC_Os04g43650.1	L-allo-threonine aldolase, putative, expressed	13.2.5.2	amino acid metabolism.degradation.serine-glycine-cysteine group.glycine
GRMZM2G147268_T04	-1.73516	GRMZM2G147268	GRMZM2G147268_P04	moderately similar to ( 288) AT1G08630 | Symbols: THA1 | THA1 (Threonine Aldolase 1); aldehyde-lyase/ threonine aldolase | chr1:2743948-2745685 REVERSEmoderately similar to ( 312) loc_os04g43650 12004.m101586 protein L-allo-threonine aldolase, putative, expressedBeta_elim_lyase PRK10534 GLY1 no original description	AT1G08630.1	THA1	threonine aldolase 1	LOC_Os04g43650.1	L-allo-threonine aldolase, putative, expressed	13.2.5.2	amino acid metabolism.degradation.serine-glycine-cysteine group.glycine
GRMZM2G147884_T03	-2.15063	GRMZM2G147884	GRMZM2G147884_P03	highly similar to ( 599) AT2G42490 | Symbols: | copper amine oxidase, putative | chr2:17691600-17695526 REVERSEweakly similar to ( 105) AMO_PEA Amine oxidase [copper-containing] precursor (EC 1.4.3.6) - Pisum sativum (Garden pea)highly similar to ( 685) loc_os04g40040 12004.m08988 protein copper methylamine oxidase precursor, putative, expressedtynA TynA Cu_amine_oxid Cu_amine_oxidN3 no original …	AT2G42490.1		Copper amine oxidase family protein	LOC_Os04g40040.1	copper methylamine oxidase precursor, putative, expressed	26.7	misc.oxidases - copper, flavone etc
GRMZM2G148400_T01	-1.82225	GRMZM2G148400	GRMZM2G148400_P01	moderately similar to ( 423) AT1G30080 | Symbols: | glycosyl hydrolase family 17 protein | chr1:10551231-10553167 REVERSEmoderately similar to ( 251) E13B_WHEAT Glucan endo-1,3-beta-glucosidase precursor (EC 3.2.1.39) ((1->3)-beta-glucan endohydrolase) ((1->3)-beta-glucanase) (Beta-1,3-endoglucanase) - Triticum aestivum (Wheat)highly similar to ( 543) loc_os06g34020 12006.m07938 protein glucan en…	AT1G30080.1		Glycosyl hydrolase superfamily protein	LOC_Os06g34020.1	glycosyl hydrolases family 17, putative, expressed	26.4.1	misc.beta 1,3 glucan hydrolases.glucan endo-1,3-beta-glucosidase
GRMZM2G153536_T03	-1.69856	GRMZM2G153536	GRMZM2G153536_P03	moderately similar to ( 471) AT3G49680 | Symbols: ATBCAT-3, BCAT3 | BCAT3 (BRANCHED-CHAIN AMINOTRANSFERASE 3); branched-chain-amino-acid transaminase/ catalytic | chr3:18422768-18425473 FORWARDhighly similar to ( 598) loc_os03g12890 12003.m35111 protein branched-chain-amino-acid aminotransferase, putative, expressedBCAT_beta_family PRK06606 Aminotran_4 PLPDE_IV IlvE D-AAT_like PRK08320 PRK07544 A…	AT3G49680.1	ATBCAT-3,BCAT3	branched-chain aminotransferase 3	LOC_Os03g12890.2	aminotransferase domain containing protein, putative, expressed	13.1.4.1.4	amino acid metabolism.synthesis.branched chain group.common.branched-chain amino acid aminotransferase
GRMZM2G154487_T01	-1.54747	GRMZM2G154487	GRMZM2G154487_P01	moderately similar to ( 261) AT1G08845 | Symbols: | structural constituent of ribosome | chr1:2838789-2840955 FORWARDmoderately similar to ( 331) loc_os10g41050 12010.m06870 protein expressed protein no original description	AT1G08845.2		Ribosomal L18p/L5e family protein	LOC_Os10g41050.1	ribosomal L18p/L5e family protein, expressed	29.2.1.99.2.1185	protein.synthesis.ribosomal protein.unknown.large subunit.L18/L5
GRMZM2G156296_T02	-2.08572	GRMZM2G156296	GRMZM2G156296_P02	weakly similar to ( 107) loc_os09g25460 12009.m05698 protein anthranilate N-benzoyltransferase protein 1, putative, expressed no original description	AT5G48930.1	HCT	hydroxycinnamoyl-CoA shikimate/quinate hydroxycinnamoyl transferase	LOC_Os09g25460.1	transferase family protein, putative, expressed	16.2.1.4	secondary metabolism.phenylpropanoids.lignin biosynthesis.HCT
GRMZM2G169320_T01	-1.642	GRMZM2G169320	GRMZM2G169320_P01	moderately similar to ( 446) AT1G06730 | Symbols: | pfkB-type carbohydrate kinase family protein | chr1:2067633-2070049 FORWARDhighly similar to ( 655) loc_os03g06880 12003.m06205 protein protein kinase, putative, expressedRbsK KdgK PfkB bac_FRK ribokinase ribokinase_group_A YegV_kinase_like ribokinase_pfkB_like no original description	AT1G06730.1		pfkB-like carbohydrate kinase family protein	LOC_Os03g06880.1	kinase, pfkB family, putative, expressed	3.5	minor CHO metabolism.others
GRMZM2G170013_T01	-4.41447	GRMZM2G170013	GRMZM2G170013_P01	highly similar to ( 652) AT4G13250 | Symbols: | short-chain dehydrogenase/reductase (SDR) family protein | chr4:7684417-7686691 REVERSEhighly similar to ( 873) loc_os01g12710 12001.m07884 protein oxidoreductase, putative, expressedDltE fabG FabG COG4221 fabG PRK12429 fabG fabG PRK12826 PRK07326 PRK12829 PRK07856 PRK08936 fabG PRK08263 fabG PRK07109 PRK09242 PRK12939 PRK06484 fabG PRK06346 PRK0706…	AT4G13250.1	NYC1	NAD(P)-binding Rossmann-fold superfamily protein	LOC_Os01g12710.1	oxidoreductase, short chain dehydrogenase/reductase family domain containing protein, expressed	26.22	misc.short chain dehydrogenase/reductase (SDR)
GRMZM2G180918_T01	-1.71914	GRMZM2G180918	GRMZM2G180918_P01	moderately similar to ( 487) loc_os07g13350 12007.m05783 protein retrotransposon protein, putative, unclassified no original description	AT1G50830.1		Aminotransferase-like, plant mobile domain family protein			35.2	not assigned.unknown
GRMZM2G181362_T01	-1.71019	GRMZM2G181362	GRMZM2G181362_P01	nearly identical (1343) AT4G33150 | Symbols: | lysine-ketoglutarate reductase/saccharopine dehydrogenase bifunctional enzyme | chr4:15985479-15988055 REVERSEnearly identical (1766) loc_os02g54254 12002.m34034 protein alpha-aminoadipic semialdehyde synthase, putative, expressedSaccharop_dh LYS9 Saccharop_dh_N AlaDh_PNT_C AlaDh_PNT_N no original description	AT4G33150.1	LKR,LKR/SDH,SDH	lysine-ketoglutarate reductase/saccharopine dehydrogenase bifunctional enzyme	LOC_Os02g54254.1	saccharopine dehydrogenase, putative, expressed	13.2.3.5	amino acid metabolism.degradation.aspartate family.lysine
GRMZM2G312877_T01	-1.96402	GRMZM2G312877	GRMZM2G312877_P01	moderately similar to ( 218) AT1G80160 | Symbols: | lactoylglutathione lyase family protein / glyoxalase I family protein | chr1:30151280-30151930 FORWARDmoderately similar to ( 272) loc_os05g07940 12005.m27715 protein lactoylglutathione lyase, putative, expressed no original description	AT1G80160.1		Lactoylglutathione lyase / glyoxalase I family protein	LOC_Os05g07940.1	glyoxalase family protein, putative, expressed	24.2	Biodegradation of Xenobiotics.lactoylglutathione lyase
GRMZM2G318780_T02	-1.79761	GRMZM2G318780	GRMZM2G318780_P02	nearly identical (1407) AT4G02280 | Symbols: SUS3, ATSUS3 | SUS3 (sucrose synthase 3); UDP-glycosyltransferase/ sucrose synthase/ transferase, transferring glycosyl groups | chr4:995166-998719 FORWARDnearly identical (1387) SUS2_PEA Sucrose synthase 2 (EC 2.4.1.13) (Sucrose-UDP glucosyltransferase 2) - Pisum sativum (Garden pea)nearly identical (1623) loc_os03g22120 12003.m34861 protein sucrose s…	AT4G02280.1	ATSUS3,SUS3	sucrose synthase 3	LOC_Os03g22120.1	sucrose synthase, putative, expressed	2.2.1.5	major CHO metabolism.degradation.sucrose.Susy
GRMZM2G331566_T01	-2.4326	GRMZM2G331566	GRMZM2G331566_P01	moderately similar to ( 497) AT4G02290 | Symbols: AtGH9B13 | AtGH9B13 (Arabidopsis thaliana glycosyl hydrolase 9B13); catalytic/ hydrolase, hydrolyzing O-glycosyl compounds | chr4:1002654-1005125 REVERSEhighly similar to ( 593) GUN3_ORYSA Endoglucanase 3 precursor (EC 3.2.1.4) (Endo-1,4-beta glucanase 3) (OsGLU8) - Oryza sativa (Rice)highly similar to ( 593) loc_os01g21070 12001.m08591 protein en…	AT4G02290.1	AtGH9B13,GH9B13	glycosyl hydrolase 9B13	LOC_Os01g21070.1	endoglucanase, putative, expressed	10.6.1	cell wall.degradation.cellulases and beta -1,4-glucanases
GRMZM2G331566_T02	-1.98667	GRMZM2G331566	GRMZM2G331566_P02	highly similar to ( 726) AT4G02290 | Symbols: AtGH9B13 | AtGH9B13 (Arabidopsis thaliana glycosyl hydrolase 9B13); catalytic/ hydrolase, hydrolyzing O-glycosyl compounds | chr4:1002654-1005125 REVERSEhighly similar to ( 849) GUN3_ORYSA Endoglucanase 3 precursor (EC 3.2.1.4) (Endo-1,4-beta glucanase 3) (OsGLU8) - Oryza sativa (Rice)highly similar to ( 849) loc_os01g21070 12001.m08591 protein endogl…	AT4G02290.1	AtGH9B13,GH9B13	glycosyl hydrolase 9B13	LOC_Os01g21070.1	endoglucanase, putative, expressed	10.6.1	cell wall.degradation.cellulases and beta -1,4-glucanases
GRMZM2G336929_T01	-1.64658	GRMZM2G336929	GRMZM2G336929_P01	moderately similar to ( 219) AT3G18180 | Symbols: | transferase, transferring glycosyl groups | chr3:6230270-6231878 FORWARDmoderately similar to ( 333) loc_os01g02930 12001.m06932 protein glycosyltransferase, putative, expressedDUF563 no original description	AT3G18180.1		Glycosyltransferase family 61 protein	LOC_Os01g02920.1	glycosyltransferase protein, putative, expressed	35.2	not assigned.unknown
GRMZM2G349062_T01	-1.75766	GRMZM2G349062	GRMZM2G349062_P01	highly similar to ( 522) AT4G25650 | Symbols: ACD1-LIKE | ACD1-LIKE (ACD1-LIKE); 2 iron, 2 sulfur cluster binding / electron carrier/ oxidoreductase | chr4:13081021-13083153 REVERSEvery weakly similar to (81.3) CAO_ORYSA Chlorophyllide a oxygenase, chloroplast precursor (EC 1.13.12.14) (Chlorophyll a oxygenase) (Chlorophyll b synthase) - Oryza sativa (Rice)highly similar to ( 664) loc_os03g59110 …	AT4G25650.1	ACD1-LIKE,PTC52,TIC55-IV	ACD1-like	LOC_Os03g59110.1	pheophorbide a oxygenase, chloroplast precursor, putative, expressed	26.30	misc. other Ferredoxins and Rieske domain
GRMZM2G434514_T01	-2.04556	GRMZM2G434514	GRMZM2G434514_P01	weakly similar to ( 107) AT4G25433 | Symbols: | peptidoglycan-binding LysM domain-containing protein | chr4:13001463-13001795 REVERSEweakly similar to ( 103) loc_os10g38040 12010.m06586 protein lysM domain containing protein, expressed no original description	AT4G25433.1		peptidoglycan-binding LysM domain-containing protein	LOC_Os03g02685.1	lysM domain containing protein, putative, expressed	35.1	not assigned.no ontology
GRMZM2G438007_T01	-1.69273	GRMZM2G438007	GRMZM2G438007_P01	nearly identical (1076) AT3G13380 | Symbols: BRL3 | BRL3 (BRI1-LIKE 3); ATP binding / protein binding / protein kinase/ protein serine/threonine kinase | chr3:4347240-4350734 FORWARDmoderately similar to ( 285) PSKR_DAUCA Phytosulfokine receptor precursor (EC 2.7.11.1) (Phytosulfokine LRR receptor kinase) - Daucus carota (Carrot)nearly identical (1600) loc_os08g25380 12008.m06555 protein serine/t…	AT1G55610.1	BRL1	BRI1 like	LOC_Os08g25380.1	serine/threonine-protein kinase BRI1-like 1 precursor, putative, expressed	30.2.11	signalling.receptor kinases.leucine rich repeat XI
GRMZM2G438386_T01	-2.24388	GRMZM2G438386	GRMZM2G438386_P01	highly similar to ( 783) AT4G12420 | Symbols: SKU5 | SKU5; copper ion binding / oxidoreductase | chr4:7349941-7352868 REVERSEhighly similar to ( 503) ASO_BRANA L-ascorbate oxidase homolog precursor (EC 1.10.3.3) (Ascorbase) - Brassica napus (Rape)highly similar to ( 893) loc_os10g36390 12010.m06449 protein monocopper oxidase precursor, putativeCu-oxidase_3 Cu-oxidase Cu-oxidase_2 SufI no original…	AT4G12420.1	SKU5	Cupredoxin superfamily protein	LOC_Os10g36390.1	monocopper oxidase, putative, expressed	26.7	misc.oxidases - copper, flavone etc
GRMZM2G476538_T03	-1.89738	GRMZM2G476538	GRMZM2G476538_P03	weakly similar to ( 173) AT1G44350 | Symbols: ILL6 | ILL6; IAA-amino acid conjugate hydrolase/ metallopeptidase | chr1:16834749-16838201 REVERSEmoderately similar to ( 258) loc_os06g47620 12006.m09288 protein IAA-amino acid hydrolase ILR1-like 6 precursor, putative, expressedAbgB no original description	AT1G44350.1	ILL6	IAA-leucine resistant (ILR)-like gene 6	LOC_Os06g47620.1	peptidase, putative, expressed	17.2.1	hormone metabolism.auxin.synthesis-degradation
GRMZM2G703077_T01	-6.25919	GRMZM2G703077	GRMZM2G703077_P01	highly similar to ( 530) AT5G05920 | Symbols: DHS | DHS (DEOXYHYPUSINE SYNTHASE) | chr5:1777902-1779699 REVERSEhighly similar to ( 538) DHYS_TOBAC Deoxyhypusine synthase (EC 2.5.1.46) - Nicotiana tabacum (Common tobacco)highly similar to ( 635) loc_os03g52970 12003.m35405 protein deoxyhypusine synthase, putative, expressedDS DYS1 PRK03971 PRK01221 PRK02301 PRK00805 PRK02492 no original description	AT5G05920.1	DHS,EDA22	deoxyhypusine synthase	LOC_Os03g52970.1	deoxyhypusine synthase, putative, expressed	29.2.3.1	protein.synthesis.initiation.deoxyhypusine synthase
GRMZM2G703077_T02	-3.47004	GRMZM2G703077	GRMZM2G703077_P02	highly similar to ( 518) AT5G05920 | Symbols: DHS | DHS (DEOXYHYPUSINE SYNTHASE) | chr5:1777902-1779699 REVERSEhighly similar to ( 527) DHYS_TOBAC Deoxyhypusine synthase (EC 2.5.1.46) - Nicotiana tabacum (Common tobacco)highly similar to ( 625) loc_os03g52970 12003.m35405 protein deoxyhypusine synthase, putative, expressedDS DYS1 PRK03971 PRK01221 PRK02301 PRK00805 PRK02492 no original description	AT5G05920.1	DHS,EDA22	deoxyhypusine synthase	LOC_Os03g52970.1	deoxyhypusine synthase, putative, expressed	29.2.3.1	protein.synthesis.initiation.deoxyhypusine synthase
GRMZM5G817173_T01	-1.89462	GRMZM5G817173	GRMZM5G817173_P01	no original description				LOC_Os01g56810.2	cytokinin dehydrogenase precursor, putative, expressed	35.2	not assigned.unknown
GRMZM5G817173_T02	-2.10098	GRMZM5G817173	GRMZM5G817173_P02	no original description				LOC_Os01g56810.2	cytokinin dehydrogenase precursor, putative, expressed	35.2	not assigned.unknown
GRMZM5G817173_T03	-2.02856	GRMZM5G817173	GRMZM5G817173_P03	highly similar to ( 567) AT1G75450 | Symbols: CKX5, ATCKX5, ATCKX6 | CKX5 (CYTOKININ OXIDASE 5); cytokinin dehydrogenase | chr1:28315248-28318064 REVERSEmoderately similar to ( 383) CKX1_MAIZE Cytokinin dehydrogenase 1 precursor (EC 1.5.99.12) (Cytokinin oxidase 1) (CKO 1) (COX 1) (ZmCKX1) - Zea mays (Maize)highly similar to ( 740) loc_os01g56810 12001.m11838 protein cytokinin dehydrogenase 5 pre…	AT1G75450.1	ATCKX5,ATCKX6,CKX5	cytokinin oxidase 5	LOC_Os01g56810.1	cytokinin dehydrogenase precursor, putative, expressed	17.4.1	hormone metabolism.cytokinin.synthesis-degradation
GRMZM5G837822_T01	-1.6135	GRMZM5G837822	GRMZM5G837822_P01	moderately similar to ( 327) AT5G24090 | Symbols: | acidic endochitinase (CHIB1) | chr5:8143805-8145153 REVERSEmoderately similar to ( 347) CHLY_HEVBR Hevamine-A precursor [Includes: Chitinase (EC 3.2.1.14); Lysozyme (EC 3.2.1.17)] - Hevea brasiliensis (Para rubber tree)moderately similar to ( 431) loc_os01g64110 12001.m12526 protein hevamine-A precursor, putative, expressedGlyco_hydro_18 no orig…	AT5G24090.1	ATCHIA,CHIA	chitinase A	LOC_Os01g64110.1	glycosyl hydrolase, putative, expressed	20.1	stress.biotic
GRMZM5G872934_T01	-2.18889	GRMZM5G872934	GRMZM5G872934_P01	moderately similar to ( 331) AT2G27150 | Symbols: AAO3 | AAO3 (Abscisic ALDEHYDE OXIDASE 3); abscisic aldehyde oxidase/ aldehyde oxidase/ indole-3-acetaldehyde oxidase | chr2:11601952-11607014 FORWARDmoderately similar to ( 457) ALDOL_ORYSA Putative aldehyde oxidase-like protein - Oryza sativa (Rice)moderately similar to ( 458) loc_os07g18120 12007.m06252 protein abscisic-aldehyde oxidase, putati…	AT2G27150.1	AAO3,AOdelta,At-AO3,AtAAO3	abscisic aldehyde oxidase 3	LOC_Os07g18120.1	aldehyde oxidase, putative, expressed	17.1.1	hormone metabolism.abscisic acid.synthesis-degradation
Response to stimulus
AC204271.3_FGT003	-2.49282	AC204271.3_FG003	AC204271.3_FGP003	no original description	AT2G39050.1		hydroxyproline-rich glycoprotein family protein	LOC_Os07g48490.4	stress responsive protein, putative, expressed	35.2	not assigned.unknown
GRMZM2G034840_T01	-1.8498	GRMZM2G034840	GRMZM2G034840_P01	highly similar to ( 542) AT1G19850 | Symbols: MP, ARF5, IAA24 | MP (MONOPTEROS); transcription factor | chr1:6887353-6891182 FORWARDnearly identical (1244) loc_os04g56850 12004.m78925 protein auxin response factor family protein, expressedAuxin_resp B3 no original description	AT1G19850.1	ARF5,IAA24,MP	Transcriptional factor B3 family protein / auxin-responsive factor AUX/IAA-related	LOC_Os04g56850.1	auxin response factor, putative, expressed	27.3.4	RNA.regulation of transcription.ARF, Auxin Response Factor family
GRMZM2G086702_T01	-1.86134	GRMZM2G086702	GRMZM2G086702_P01	weakly similar to ( 129) AT2G23590 | Symbols: ATMES8, MES8 | MES8 (METHYL ESTERASE 8); hydrolase/ hydrolase, acting on ester bonds | chr2:10034607-10035985 REVERSEweakly similar to ( 118) HNL_HEVBR (S)-acetone-cyanohydrin lyase (EC 4.1.2.39) ((S)-hydroxynitrile lyase) ((S)-hydroxynitrilase) (Oxynitrilase) - Hevea brasiliensis (Para rubber tree)moderately similar to ( 223) loc_os01g57770 12001.m11…	AT2G23620.1	ATMES1,MES1	methyl esterase 1	LOC_Os01g57770.1	OsPOP4 - Putative Prolyl Oligopeptidase homologue, expressed	26.8	misc.nitrilases, *nitrile lyases, berberine bridge enzymes, reticuline oxidases, troponine reductases
GRMZM2G103342_T01	-3.5441	GRMZM2G103342	GRMZM2G103342_P01	moderately similar to ( 295) AT1G71695 | Symbols: | peroxidase 12 (PER12) (P12) (PRXR6) | chr1:26964359-26966557 FORWARDweakly similar to ( 187) PER1_SORBI Cationic peroxidase SPC4 precursor (EC 1.11.1.7) (Fragment) - Sorghum bicolor (Sorghum) (Sorghum vulgare)moderately similar to ( 382) loc_os01g73170 12001.m13346 protein peroxidase 12 precursor, putative, expressedsecretory_peroxidase plant_pe…	AT1G71695.1		Peroxidase superfamily protein	LOC_Os01g73170.1	peroxidase precursor, putative, expressed	26.12	misc.peroxidases
GRMZM5G838853_T01	-1.51799	GRMZM5G838853	GRMZM5G838853_P01	weakly similar to ( 112) loc_os04g53990 12004.m10291 protein DNA binding protein, putative, expressed no original description				LOC_Os04g53990.1	ethylene-responsive protein related, putative, expressed	17.5.3	hormone metabolism.ethylene.induced-regulated-responsive-activated
Unknown
AC195914.2_FGT003	-1.51372	AC195914.2_FG003	AC195914.2_FGP003	no original description						35.2	not assigned.unknown
AC198787.3_FGT001	-1.61847	AC198787.3_FG001	AC198787.3_FGP001	no original description						35.2	not assigned.unknown
AC199198.3_FGT003	-1.87386	AC199198.3_FG003	AC199198.3_FGP003	no original description						35.2	not assigned.unknown
AC200490.3_FGT005	-1.63401	AC200490.3_FG005	AC200490.3_FGP005	very weakly similar to (99.8) loc_os05g18010 12005.m06207 protein retrotransposon protein, putative, Ty3-gypsy subclass no original description				LOC_Os06g28300.1	zinc knuckle family protein, expressed	35.2	not assigned.unknown
AC209739.3_FGT003	-2.47096	AC209739.3_FG003	AC209739.3_FGP003	weakly similar to ( 176) loc_os07g47400 12007.m08957 protein SRC2, putative, expressed no original description	AT3G16510.1		Calcium-dependent lipid-binding (CaLB domain) family protein	LOC_Os07g47400.1	SRC2 protein, putative, expressed	20.2.2	stress.abiotic.cold
AC231431.1_FGT008	-1.468	AC231431.1_FG008	AC231431.1_FGP008	no original description						35.2	not assigned.unknown
GRMZM2G000812_T03	-2.0079	GRMZM2G000812	GRMZM2G000812_P03	no original description						35.2	not assigned.unknown
GRMZM2G000818_T02	-1.58436	GRMZM2G000818	GRMZM2G000818_P02	weakly similar to ( 183) AT4G38620 | Symbols: ATMYB4, MYB4 | MYB4; DNA binding / transcription factor | chr4:18053866-18054876 FORWARDweakly similar to ( 178) MYB1_HORVU Myb-related protein Hv1 - Hordeum vulgare (Barley)weakly similar to ( 184) loc_os11g07890 12011.m04985 protein transposon protein, putative, CACTA, En/Spm sub-class no original description	AT4G38620.1	ATMYB4,MYB4	myb domain protein 4	LOC_Os09g36730.1	MYB family transcription factor, putative, expressed	27.3.25	RNA.regulation of transcription.MYB domain transcription factor family
GRMZM2G001058_T01	-1.76091	GRMZM2G001058	GRMZM2G001058_P01	no original description						35.2	not assigned.unknown
GRMZM2G003682_T01	-2.13558	GRMZM2G003682	GRMZM2G003682_P01	moderately similar to ( 356) AT2G40000 | Symbols: HSPRO2, ATHSPRO2 | HSPRO2 (ARABIDOPSIS ORTHOLOG OF SUGAR BEET HS1 PRO-1 2) | chr2:16700649-16701956 REVERSEhighly similar to ( 686) loc_os01g63690 12001.m12484 protein nematode-resistance protein, putative, expressedHs1pro-1_C Hs1pro-1_N no original description	AT2G40000.1	ATHSPRO2,HSPRO2	ortholog of sugar beet HS1 PRO-1 2	LOC_Os01g63690.1	hs1, putative, expressed	35.2	not assigned.unknown
GRMZM2G009253_T02	-1.65293	GRMZM2G009253	GRMZM2G009253_P02	very weakly similar to (83.2) AT4G26410 | Symbols: | FUNCTIONS IN: molecular_function unknown; INVOLVED IN: biological_process unknown; LOCATED IN: cellular_component unknown; EXPRESSED IN: 25 plant structures; EXPRESSED DURING: 15 growth stages; CONTAINS InterPro DOMAIN/s: Uncharacterised conserved protein UCP022280 (InterPro:IPR016803); BEST Arabidopsis thaliana protein match is: unknown protei…	AT4G26410.1		Uncharacterised conserved protein UCP022280	LOC_Os03g20860.1	expressed protein	35.2	not assigned.unknown
GRMZM2G019926_T01	-1.65021	GRMZM2G019926	GRMZM2G019926_P01	no original description						35.2	not assigned.unknown
GRMZM2G020281_T04	-1.92282	GRMZM2G020281	GRMZM2G020281_P04	weakly similar to ( 117) AT4G21790 | Symbols: TOM1, ATTOM1 | TOM1 (TOBAMOVIRUS MULTIPLICATION 1); protein binding | chr4:11569924-11572163 FORWARDweakly similar to ( 146) loc_os07g01250 12007.m04606 protein tobamovirus multiplication 1 homolog 3, putative, expressedDUF1084 no original description	AT4G21790.1	ATTOM1,TOM1	tobamovirus multiplication 1	LOC_Os07g01250.1	tobamovirus multiplication protein, putative, expressed	20.1	stress.biotic
GRMZM2G021973_T01	-2.1278	GRMZM2G021973	GRMZM2G021973_P01	no original description						35.2	not assigned.unknown
GRMZM2G023811_T01	-3.41352	GRMZM2G023811	GRMZM2G023811_P01	no original description				LOC_Os06g34280.1	expressed protein	35.2	not assigned.unknown
GRMZM2G024680_T01	-2.69551	GRMZM2G024680	GRMZM2G024680_P01	no original description	AT1G19180.1	JAZ1,TIFY10A	jasmonate-zim-domain protein 1	LOC_Os03g08320.1	ZIM domain containing protein, putative, expressed	35.2	not assigned.unknown
GRMZM2G027891_T01	-2.38715	GRMZM2G027891	GRMZM2G027891_P01	moderately similar to ( 441) AT3G14810 | Symbols: MSL5 | MSL5 (MECHANOSENSITIVE CHANNEL OF SMALL CONDUCTANCE-LIKE 5) | chr3:4971223-4974216 REVERSEhighly similar to ( 837) loc_os04g47320 12004.m09678 protein mechanosensitive ion channel family protein, expressed no original description	AT3G14810.1	MSL5	mechanosensitive channel of small conductance-like 5	LOC_Os04g47320.1	uncharacterized mscS family protein, putative, expressed	35.1	not assigned.no ontology
GRMZM2G036380_T01	-1.68958	GRMZM2G036380	GRMZM2G036380_P01	no original description				LOC_Os08g19290.1	hypothetical protein	35.2	not assigned.unknown
GRMZM2G037265_T03	-1.96752	GRMZM2G037265	GRMZM2G037265_P03	highly similar to ( 636) AT1G55740 | Symbols: AtSIP1 | AtSIP1 (Arabidopsis thaliana seed imbibition 1); hydrolase, hydrolyzing O-glycosyl compounds | chr1:20835507-20838707 REVERSEweakly similar to ( 163) STSYN_PEA Stachyose synthase precursor (EC 2.4.1.67) (Galactinol--raffinose galactosyltransferase) - Pisum sativum (Garden pea)highly similar to ( 762) loc_os08g38710 12008.m26519 protein stachy…	AT1G55740.1	AtSIP1,SIP1	seed imbibition 1	LOC_Os08g38710.1	uncharacterized glycosyltransferase, putative, expressed	3.1.2.2	minor CHO metabolism.raffinose family.raffinose synthases.putative
GRMZM2G039996_T01	-3.60387	GRMZM2G039996	GRMZM2G039996_P01	moderately similar to ( 347) AT1G15820 | Symbols: LHCB6, CP24 | LHCB6 (LIGHT HARVESTING COMPLEX PSII SUBUNIT 6); chlorophyll binding | chr1:5446685-5447676 REVERSEmoderately similar to ( 330) CB4_SPIOL Chlorophyll a-b binding protein CP24, chloroplast precursor - Spinacia oleracea (Spinach)moderately similar to ( 362) loc_os04g38410 12004.m08831 protein chlorophyll a-b binding protein CP24, chlor…	AT1G15820.1	CP24,LHCB6	light harvesting complex photosystem II subunit 6	LOC_Os04g38410.1	chlorophyll A-B binding protein, putative, expressed	1.1.1.1	PS.lightreaction.photosystem II.LHC-II
GRMZM2G040905_T01	-2.18561	GRMZM2G040905	GRMZM2G040905_P01	no original description						35.2	not assigned.unknown
GRMZM2G040905_T03	-2.14044	GRMZM2G040905	GRMZM2G040905_P03	no original description						35.2	not assigned.unknown
GRMZM2G040905_T04	-2.01132	GRMZM2G040905	GRMZM2G040905_P04	no original description						35.2	not assigned.unknown
GRMZM2G041235_T02	-1.89093	GRMZM2G041235	GRMZM2G041235_P02	weakly similar to ( 147) loc_os02g04570 12002.m05806 protein conserved hypothetical protein no original description				LOC_Os02g04570.1	expressed protein	35.2	not assigned.unknown
GRMZM2G044359_T02	-1.898	GRMZM2G044359	GRMZM2G044359_P02	weakly similar to ( 150) AT1G67900 | Symbols: | phototropic-responsive NPH3 family protein | chr1:25467737-25469888 FORWARDvery weakly similar to (85.1) NPH3_ORYSA Coleoptile phototropism protein 1 (Non-phototropic hypocotyl 3-like protein) (NPH3-like protein) - Oryza sativa (Rice)moderately similar to ( 233) loc_os02g38120 12002.m08900 protein photoreceptor-interacting protein-like, putative, ex…	AT5G47800.1		Phototropic-responsive NPH3 family protein	LOC_Os02g38120.1	BTBN3 - Bric-a-Brac, Tramtrack, Broad Complex BTB domain with non-phototropic hypocotyl 3 NPH3 domain, expressed	30.11	signalling.light
GRMZM2G045638_T01	-1.79524	GRMZM2G045638	GRMZM2G045638_P01	no original description				LOC_Os09g23590.1	expressed protein	35.2	not assigned.unknown
GRMZM2G046952_T02	-1.94944	GRMZM2G046952	GRMZM2G046952_P02	very weakly similar to (83.2) AT5G23360 | Symbols: | GRAM domain-containing protein / ABA-responsive protein-related | chr5:7861817-7862449 FORWARDweakly similar to ( 122) loc_os04g44510 12004.m09410 protein FIP1, putative, expressed no original description	AT5G08350.1		GRAM domain-containing protein / ABA-responsive protein-related	LOC_Os04g44510.1	GEM, putative, expressed	17.1.3	hormone metabolism.abscisic acid.induced-regulated-responsive-activated
GRMZM2G048085_T04	-2.0165	GRMZM2G048085	GRMZM2G048085_P04	weakly similar to ( 108) AT4G35770 | Symbols: SEN1, ATSEN1, DIN1 | SEN1 (SENESCENCE 1) | chr4:16945073-16945964 FORWARDweakly similar to ( 110) DIN1_RAPSA Senescence-associated protein DIN1 - Raphanus sativus (Radish)weakly similar to ( 141) loc_os06g50930 12006.m09617 protein senescence-associated protein DIN1, putative, expressed no original description	AT4G35770.2	ATSEN1,DIN1,SEN1	Rhodanese/Cell cycle control phosphatase superfamily protein	LOC_Os06g50930.1	rhodanese-like domain containing protein, putative, expressed	33.99	development.unspecified
GRMZM2G049241_T01	-1.83733	GRMZM2G049241	GRMZM2G049241_P01	no original description						35.2	not assigned.unknown
GRMZM2G053140_T01	-1.94252	GRMZM2G053140	GRMZM2G053140_P01	moderately similar to ( 457) AT1G64140 | Symbols: | FUNCTIONS IN: molecular_function unknown; INVOLVED IN: biological_process unknown; EXPRESSED IN: sperm cell, male gametophyte, pollen tube; EXPRESSED DURING: L mature pollen stage, M germinated pollen stage; BEST Arabidopsis thaliana protein match is: loricrin-related (TAIR:AT5G64550.1); Has 2298 Blast hits to 1429 proteins in 121 species: Archa…	AT1G64140.1			LOC_Os01g43370.1	CPuORF17 - conserved peptide uORF-containing transcript, expressed	20.1	stress.biotic
GRMZM2G056988_T02	-2.08434	GRMZM2G056988	GRMZM2G056988_P02	weakly similar to ( 102) loc_os02g37970 12002.m08885 protein expressed protein no original description	AT5G49120.1		Protein of unknown function (DUF581)	LOC_Os02g37970.1	DUF581 domain containing protein, expressed	33.99	development.unspecified
GRMZM2G075042_T01	-5.12867	GRMZM2G075042	GRMZM2G075042_P01	no original description						35.2	not assigned.unknown
GRMZM2G089106_T01	-2.20899	GRMZM2G089106	GRMZM2G089106_P01	weakly similar to ( 137) loc_os08g03610 12008.m04505 protein LSD1, putative, expressed no original description	AT4G20380.2	LSD1	LSD1 zinc finger family protein	LOC_Os08g03610.1	LSD1 zinc finger domain containing protein, expressed	27.3.99	RNA.regulation of transcription.unclassified
GRMZM2G090176_T01	-1.54109	GRMZM2G090176	GRMZM2G090176_P01	no original description						35.2	not assigned.unknown
GRMZM2G092804_T01	-3.60666	GRMZM2G092804	GRMZM2G092804_P01	no original description						35.2	not assigned.unknown
GRMZM2G092804_T02	-3.6315	GRMZM2G092804	GRMZM2G092804_P02	no original description						35.2	not assigned.unknown
GRMZM2G092804_T03	-3.56517	GRMZM2G092804	GRMZM2G092804_P03	no original description						35.2	not assigned.unknown
GRMZM2G094510_T01	-2.0335	GRMZM2G094510	GRMZM2G094510_P01	no original description				LOC_Os06g05420.1	expressed protein	35.2	not assigned.unknown
GRMZM2G097804_T02	-1.67389	GRMZM2G097804	GRMZM2G097804_P02	no original description						35.2	not assigned.unknown
GRMZM2G113167_T01	-1.51061	GRMZM2G113167	GRMZM2G113167_P01	weakly similar to ( 185) AT5G23370 | Symbols: | GRAM domain-containing protein / ABA-responsive protein-related | chr5:7863542-7864201 REVERSEmoderately similar to ( 333) loc_os10g34730 12010.m06300 protein FIP1, putative, expressed no original description	AT5G23350.1		GRAM domain-containing protein / ABA-responsive protein-related	LOC_Os10g34730.1	GEM, putative, expressed	17.1.3	hormone metabolism.abscisic acid.induced-regulated-responsive-activated
GRMZM2G113480_T01	-1.65706	GRMZM2G113480	GRMZM2G113480_P01	no original description				LOC_Os06g22390.1	expressed protein	35.2	not assigned.unknown
GRMZM2G120062_T01	-1.86833	GRMZM2G120062	GRMZM2G120062_P01	no original description						35.2	not assigned.unknown
GRMZM2G125747_T02	-1.71775	GRMZM2G125747	GRMZM2G125747_P02	no original description						35.2	not assigned.unknown
GRMZM2G125853_T01	-2.04978	GRMZM2G125853	GRMZM2G125853_P01	no original description						35.2	not assigned.unknown
GRMZM2G125853_T02	-2.10031	GRMZM2G125853	GRMZM2G125853_P02	no original description						35.2	not assigned.unknown
GRMZM2G125853_T03	-2.02844	GRMZM2G125853	GRMZM2G125853_P03	no original description						35.2	not assigned.unknown
GRMZM2G126397_T01	-1.55744	GRMZM2G126397	GRMZM2G126397_P01	very weakly similar to (81.6) AT5G01870 | Symbols: | lipid transfer protein, putative | chr5:337234-337678 FORWARDweakly similar to ( 114) loc_os01g60740 12001.m12202 protein nonspecific lipid-transfer protein precursor, putative, expressednsLTP1 no original description	AT5G01870.1		Bifunctional inhibitor/lipid-transfer protein/seed storage 2S albumin superfamily protein	LOC_Os01g60740.1	LTPL16 - Protease inhibitor/seed storage/LTP family protein precursor, expressed	11.6	lipid metabolism.lipid transfer proteins etc
GRMZM2G129208_T03	-2.03596	GRMZM2G129208	GRMZM2G129208_P03	moderately similar to ( 262) AT3G24430 | Symbols: HCF101 | HCF101 (HIGH-CHLOROPHYLL-FLUORESCENCE 101); ATP binding | chr3:8868731-8872154 REVERSEmoderately similar to ( 288) loc_os01g52170 12001.m11391 protein HCF101, putative, expressedPRK11670 MRP-like no original description	AT3G24430.1	HCF101	ATP binding	LOC_Os01g52170.1	expressed protein	29.8	protein.assembly and cofactor ligation
GRMZM2G133675_T03	-6.02701	GRMZM2G133675	GRMZM2G133675_P03	no original description						35.2	not assigned.unknown
GRMZM2G136964_T01	-2.04821	GRMZM2G136964	GRMZM2G136964_P01	no original description				LOC_Os04g54620.1	expressed protein	35.2	not assigned.unknown
GRMZM2G145158_T01	-2.95324	GRMZM2G145158	GRMZM2G145158_P01	weakly similar to ( 161) loc_os01g69960 12001.m13045 protein expressed protein no original description	AT5G50710.1			LOC_Os01g69960.1	expressed protein	35.2	not assigned.unknown
GRMZM2G147266_T01	-1.77869	GRMZM2G147266	GRMZM2G147266_P01	moderately similar to ( 392) AT2G38320 | Symbols: | unknown protein | chr2:16055488-16057874 FORWARDhighly similar to ( 652) loc_os11g01570 12011.m04360 protein expressed proteinDUF231 no original description	AT2G38320.1	TBL34	TRICHOME BIREFRINGENCE-LIKE 34	LOC_Os11g01570.1	PMR5, putative, expressed	35.2	not assigned.unknown
GRMZM2G147266_T03	-4.05667	GRMZM2G147266	GRMZM2G147266_P03	moderately similar to ( 392) AT2G38320 | Symbols: | unknown protein | chr2:16055488-16057874 FORWARDhighly similar to ( 652) loc_os11g01570 12011.m04360 protein expressed proteinDUF231 no original description	AT2G38320.1	TBL34	TRICHOME BIREFRINGENCE-LIKE 34	LOC_Os11g01570.1	PMR5, putative, expressed	35.2	not assigned.unknown
GRMZM2G149428_T01	-1.82082	GRMZM2G149428	GRMZM2G149428_P01	moderately similar to ( 385) AT4G10340 | Symbols: LHCB5 | LHCB5 (LIGHT HARVESTING COMPLEX OF PHOTOSYSTEM II 5); chlorophyll binding | chr4:6408200-6409496 FORWARDweakly similar to ( 195) CB2B_PINSY Chlorophyll a-b binding protein type 2 member 1B, chloroplast precursor (Chlorophyll a-b binding protein type II 1B) (CAB) (LHCP) - Pinus sylvestris (Scots pine)moderately similar to ( 457) loc_os11g13…	AT4G10340.1	LHCB5	light harvesting complex of photosystem II 5	LOC_Os11g13890.1	chlorophyll A-B binding protein, putative, expressed	1.1.1.1	PS.lightreaction.photosystem II.LHC-II
GRMZM2G149428_T03	-2.42431	GRMZM2G149428	GRMZM2G149428_P03	no original description	AT4G10340.1	LHCB5	light harvesting complex of photosystem II 5	LOC_Os11g13890.5	chlorophyll A-B binding protein, putative, expressed	35.2	not assigned.unknown
GRMZM2G151858_T01	-1.70712	GRMZM2G151858	GRMZM2G151858_P01	no original description						35.2	not assigned.unknown
GRMZM2G153536_T04	-1.73823	GRMZM2G153536	GRMZM2G153536_P04	no original description						35.2	not assigned.unknown
GRMZM2G154449_T02	-1.92053	GRMZM2G154449	GRMZM2G154449_P02	moderately similar to ( 269) AT4G24180 | Symbols: | FUNCTIONS IN: molecular_function unknown; INVOLVED IN: response to other organism; LOCATED IN: endomembrane system; CONTAINS InterPro DOMAIN/s: Thaumatin, pathogenesis-related (InterPro:IPR001938); BEST Arabidopsis thaliana protein match is: thaumatin, putative (TAIR:AT4G38660.2); Has 1060 Blast hits to 1045 proteins in 143 species: Archae - 0; …	AT4G38660.1		Pathogenesis-related thaumatin superfamily protein	LOC_Os09g36580.1	thaumatin, putative, expressed	20.1	stress.biotic
GRMZM2G159962_T01	-2.83573	GRMZM2G159962	GRMZM2G159962_P01	weakly similar to ( 174) AT5G08350 | Symbols: | GRAM domain-containing protein / ABA-responsive protein-related | chr5:2686417-2687175 REVERSEmoderately similar to ( 375) loc_os02g42430 12002.m09278 protein FIP1, putative no original description	AT5G08350.1		GRAM domain-containing protein / ABA-responsive protein-related	LOC_Os02g42430.1	GEM, putative, expressed	17.1.3	hormone metabolism.abscisic acid.induced-regulated-responsive-activated
GRMZM2G164963_T02	-1.84433	GRMZM2G164963	GRMZM2G164963_P02	weakly similar to ( 146) AT4G22830 | Symbols: | unknown protein | chr4:11990296-11991325 REVERSEweakly similar to ( 160) loc_os04g31010 12004.m78952 protein expressed protein no original description	AT4G22830.2			LOC_Os04g31010.1	expressed protein	35.2	not assigned.unknown
GRMZM2G166166_T01	-1.70162	GRMZM2G166166	GRMZM2G166166_P01	weakly similar to ( 147) AT3G17300 | Symbols: | unknown protein | chr3:5907659-5908695 FORWARDweakly similar to ( 169) loc_os12g37850 12012.m07571 protein expressed protein no original description	AT3G17300.1			LOC_Os12g37850.1	expressed protein	16.99	secondary metabolism.unspecified
GRMZM2G173084_T02	-1.49733	GRMZM2G173084	GRMZM2G173084_P02	no original description						35.2	not assigned.unknown
GRMZM2G174430_T01	-1.61435	GRMZM2G174430	GRMZM2G174430_P01	no original description						35.2	not assigned.unknown
GRMZM2G175816_T04	-2.07425	GRMZM2G175816	GRMZM2G175816_P04	moderately similar to ( 209) AT5G47240 | Symbols: atnudt8 | atnudt8 (Arabidopsis thaliana Nudix hydrolase homolog 8); hydrolase | chr5:19183806-19185467 FORWARDmoderately similar to ( 317) loc_os04g46280 12004.m35402 protein nudix hydrolase 8, putative, expressedNudix_Hydrolase_12 no original description	AT5G47240.1	atnudt8,NUDT8	nudix hydrolase homolog 8	LOC_Os04g46280.1	hydrolase, NUDIX family, domain containing protein, expressed	23.3.3	nucleotide metabolism.salvage.NUDIX hydrolases
GRMZM2G175816_T05	-1.76936	GRMZM2G175816	GRMZM2G175816_P05	weakly similar to ( 123) loc_os04g46280 12004.m35402 protein nudix hydrolase 8, putative, expressed no original description	AT5G47240.1	atnudt8,NUDT8	nudix hydrolase homolog 8	LOC_Os04g46280.1	hydrolase, NUDIX family, domain containing protein, expressed	35.1	not assigned.no ontology
GRMZM2G301909_T01	-2.48331	GRMZM2G301909	GRMZM2G301909_P01	very weakly similar to (86.3) AT4G22290 | Symbols: | ubiquitin thiolesterase | chr4:11783199-11785730 REVERSEweakly similar to ( 179) loc_os06g43020 12006.m08832 protein cysteine-type endopeptidase/ ubiquitin thiolesterase, putative, expressed no original description	AT4G22290.1		Ubiquitin-specific protease family C19-related protein	LOC_Os06g43020.1	expressed protein	29.5.11	protein.degradation.ubiquitin
GRMZM2G314593_T01	-1.75627	GRMZM2G314593	GRMZM2G314593_P01	no original description	AT4G29905.1			LOC_Os04g51680.1	expressed protein	35.2	not assigned.unknown
GRMZM2G324903_T01	-1.88246	GRMZM2G324903	GRMZM2G324903_P01	moderately similar to ( 208) AT3G14770 | Symbols: | nodulin MtN3 family protein | chr3:4957787-4959202 REVERSEmoderately similar to ( 279) loc_os01g36070 12001.m09904 protein mtN3 protein-like, putative, expressed no original description	AT3G14770.1		Nodulin MtN3 family protein	LOC_Os01g36070.1	nodulin MtN3 family protein, putative, expressed	33.99	development.unspecified
GRMZM2G339157_T01	-1.73052	GRMZM2G339157	GRMZM2G339157_P01	no original description						35.2	not assigned.unknown
GRMZM2G341155_T01	-2.42993	GRMZM2G341155	GRMZM2G341155_P01	very weakly similar to (81.6) AT5G02620 | Symbols: | ankyrin repeat family protein | chr5:589666-591536 FORWARDmoderately similar to ( 298) loc_os09g12480 12009.m04511 protein conserved hypothetical protein no original description	AT5G60070.1		ankyrin repeat family protein	LOC_Os09g12480.1	ulp1 protease family, C-terminal catalytic domain containing protein, expressed	31.1	cell.organisation
GRMZM2G357660_T01	-2.24478	GRMZM2G357660	GRMZM2G357660_P01	moderately similar to ( 406) AT3G14980 | Symbols: | PHD finger transcription factor, putative | chr3:5039931-5044811 REVERSEnearly identical (1375) loc_os04g35430 12004.m08632 protein PHD-finger family protein, expressed no original description	AT3G14980.1		Acyl-CoA N-acyltransferase with RING/FYVE/PHD-type zinc finger protein	LOC_Os04g35430.1	PHD-finger domain containing protein, expressed	27.3.63	RNA.regulation of transcription.PHD finger transcription factor
GRMZM2G366142_T01	-2.28232	GRMZM2G366142	GRMZM2G366142_P01	moderately similar to ( 260) AT4G12690 | Symbols: | unknown protein | chr4:7480896-7481753 FORWARDmoderately similar to ( 446) loc_os01g68140 12001.m12917 protein expressed proteinDUF868 no original description	AT4G12690.1		Plant protein of unknown function (DUF868)	LOC_Os01g68140.1	expressed protein	35.2	not assigned.unknown
GRMZM2G369242_T01	-2.02144	GRMZM2G369242	GRMZM2G369242_P01	very weakly similar to (87.8) loc_os01g66590 12001.m97474 protein ASYMMETRIC LEAVES2, putative, expressed no original description	AT5G66870.1	ASL1,LBD36	ASYMMETRIC LEAVES 2-like 1	LOC_Os01g66590.1	DUF260 domain containing protein, putative, expressed	27.3.37	RNA.regulation of transcription.AS2,Lateral Organ Boundaries Gene Family
GRMZM2G375733_T02	-1.86864	GRMZM2G375733	GRMZM2G375733_P02	no original description						35.2	not assigned.unknown
GRMZM2G380881_T02	-1.86023	GRMZM2G380881	GRMZM2G380881_P02	moderately similar to ( 238) loc_os07g34550 12007.m07712 protein retrotransposon protein, putative, unclassified no original description	AT2G24960.1			LOC_Os10g27200.1	expressed protein	35.2	not assigned.unknown
GRMZM2G385186_T01	-2.10263	GRMZM2G385186	GRMZM2G385186_P01	no original description						35.2	not assigned.unknown
GRMZM2G414668_T01	-2.12239	GRMZM2G414668	GRMZM2G414668_P01	no original description						35.2	not assigned.unknown
GRMZM2G420108_T02	-1.64766	GRMZM2G420108	GRMZM2G420108_P02	no original description						35.2	not assigned.unknown
GRMZM2G453320_T02	-1.64726	GRMZM2G453320	GRMZM2G453320_P02	highly similar to ( 593) AT2G39210 | Symbols: | nodulin family protein | chr2:16366287-16368231 REVERSEhighly similar to ( 846) loc_os03g58580 12003.m10763 protein nitrate and chloride transporter, putative, expressedNodulin-like no original description	AT2G39210.1		Major facilitator superfamily protein	LOC_Os03g58580.1	nodulin, putative, expressed	33.99	development.unspecified
GRMZM2G454424_T01	-1.97205	GRMZM2G454424	GRMZM2G454424_P01	moderately similar to ( 251) AT5G64700 | Symbols: | nodulin MtN21 family protein | chr5:25865190-25866845 REVERSEmoderately similar to ( 353) loc_os12g33300 12012.m07127 protein nodulin-like protein, putative, expressed no original description	AT5G64700.1		nodulin MtN21 /EamA-like transporter family protein	LOC_Os05g01570.1	auxin-induced protein 5NG4, putative, expressed	33.99	development.unspecified
GRMZM2G456238_T01	-1.82859	GRMZM2G456238	GRMZM2G456238_P01	moderately similar to ( 462) AT5G65950 | Symbols: | unknown protein | chr5:26380290-26384960 FORWARDhighly similar to ( 735) loc_os02g48380 12002.m09872 protein expressed protein no original description	AT5G65950.1			LOC_Os02g48380.1	expressed protein	35.2	not assigned.unknown
GRMZM2G470419_T01	-2.01231	GRMZM2G470419	GRMZM2G470419_P01	very weakly similar to (88.6) AT5G08020 | Symbols: ATRPA70B, RPA70B | RPA70B (RPA70-KDA SUBUNIT B); DNA binding / nucleic acid binding | chr5:2572107-2574879 FORWARDweakly similar to ( 177) loc_os07g02230 12007.m04695 protein retrotransposon protein, putative, unclassified, expressedRPA1_DBD_C no original description	AT5G08020.1	ATRPA70B,RPA70B	RPA70-kDa subunit B	LOC_Os01g73070.2	expressed protein	28.1	DNA.synthesis/chromatin structure
GRMZM2G476230_T01	-1.69132	GRMZM2G476230	GRMZM2G476230_P01	weakly similar to ( 119) loc_os06g37020 12006.m08237 protein expressed protein no original description	AT2G26110.1		Protein of unknown function (DUF761)	LOC_Os06g37020.1	expressed protein	35.2	not assigned.unknown
GRMZM2G546834_T01	-1.78648	GRMZM2G546834	GRMZM2G546834_P01	no original description						35.2	not assigned.unknown
GRMZM2G546834_T02	-1.86123	GRMZM2G546834	GRMZM2G546834_P02	no original description						35.2	not assigned.unknown
GRMZM2G591039_T01	-3.40389	GRMZM2G591039	GRMZM2G591039_P01	#N/A						#N/A	#N/A
GRMZM2G701044_T01	-1.67361	GRMZM2G701044	GRMZM2G701044_P01	no original description						35.2	not assigned.unknown
GRMZM2G702152_T01	-1.67054	GRMZM2G702152	GRMZM2G702152_P01	no original description						35.2	not assigned.unknown
GRMZM2G702966_T01	-1.66797	GRMZM2G702966	GRMZM2G702966_P01	no original description						35.2	not assigned.unknown
GRMZM2G704383_T01	-1.51591	GRMZM2G704383	GRMZM2G704383_P01	no original description						35.2	not assigned.unknown
GRMZM5G805134_T01	-1.65226	GRMZM5G805134	GRMZM5G805134_P01	very weakly similar to (94.4) AT5G27390 | Symbols: | LOCATED IN: chloroplast; CONTAINS InterPro DOMAIN/s: Mog1/PsbP/DUF1795, alpha/beta/alpha sandwich (InterPro:IPR016124); Has 11 Blast hits to 11 proteins in 5 species: Archae - 0; Bacteria - 0; Metazoa - 0; Fungi - 0; Plants - 11; Viruses - 0; Other Eukaryotes - 0 (source: NCBI BLink). | chr5:9674634-9676118 REVERSEweakly similar to ( 124) loc_o…	AT5G27390.1		Mog1/PsbP/DUF1795-like photosystem II reaction center PsbP family protein	LOC_Os05g33300.1	tat pathway signal sequence family protein, expressed	35.2	not assigned.unknown
GRMZM5G821372_T01	-1.52372	GRMZM5G821372	GRMZM5G821372_P01	no original description						35.2	not assigned.unknown
GRMZM5G834001_T01	-1.83992	GRMZM5G834001	GRMZM5G834001_P01	no original description						35.2	not assigned.unknown
GRMZM5G837123_T01	-2.33644	GRMZM5G837123	GRMZM5G837123_P01	very weakly similar to (85.5) loc_os12g22800 12012.m06123 protein expressed protein no original description				LOC_Os12g22800.1	expressed protein	35.2	not assigned.unknown
GRMZM5G838907_T01	-4.82053	GRMZM5G838907	GRMZM5G838907_P01	no original description						35.2	not assigned.unknown
GRMZM5G850577_T01	-1.90069	GRMZM5G850577	GRMZM5G850577_P01	no original description						35.2	not assigned.unknown
GRMZM5G865508_T01	-1.45868	GRMZM5G865508	GRMZM5G865508_P01	no original description				LOC_Os11g29710.1	OsFBO4 - F-box and other domain containing protein, expressed	35.2	not assigned.unknown
GRMZM5G873581_T02	-1.88929	GRMZM5G873581	GRMZM5G873581_P02	no original description						35.2	not assigned.unknown
GRMZM5G898684_T05	-1.68731	GRMZM5G898684	GRMZM5G898684_P05	moderately similar to ( 399) AT1G13820 | Symbols: | hydrolase, alpha/beta fold family protein | chr1:4735622-4737617 FORWARDmoderately similar to ( 437) loc_os07g41080 12007.m08345 protein hydrolase, alpha/beta fold family proteinMhpC no original description	AT1G13820.1		alpha/beta-Hydrolases superfamily protein	LOC_Os07g41080.1	hydrolase, alpha/beta fold family domain containing protein, expressed	35.1	not assigned.no ontology

## Sheet: up
Transcript ID	FC	gene	protein	Zm_181 description	At gene ID	At symbol	At description	Os gene ID	Os description	Mapman bincode	Mapman bincode description
Biological regulation
GRMZM2G101350_T03	2.1346	GRMZM2G101350	GRMZM2G101350_P03	weakly similar to ( 126) AT4G34530 | Symbols: CIB1 | CIB1 (CRYPTOCHROME-INTERACTING BASIC-HELIX-LOOP-HELIX 1); DNA binding / transcription factor | chr4:16498466-16499946 FORWARDmoderately similar to ( 270) loc_os02g47660 12002.m09800 protein BHLH transcription factor, putative, expressed no original description	AT4G34530.1	CIB1	cryptochrome-interacting basic-helix-loop-helix 1	LOC_Os02g47660.1	basic helix-loop-helix, putative, expressed	27.3.6	RNA.regulation of transcription.bHLH,Basic Helix-Loop-Helix family
GRMZM2G107672_T01	2.57906	GRMZM2G107672	GRMZM2G107672_P01	weakly similar to ( 119) AT2G28160 | Symbols: FIT1, ATBHLH029, FRU, BHLH029, ATBHLH29 | FRU (FER-LIKE REGULATOR OF IRON UPTAKE); DNA binding / transcription factor | chr2:12004713-12005908 FORWARDweakly similar to ( 187) loc_os04g31290 12004.m08231 protein helix-loop-helix DNA-binding domain containing protein no original description	AT2G28160.1	ATBHLH029,ATBHLH29,ATFIT1,BHLH029,FIT1,FRU	FER-like regulator of iron uptake	LOC_Os04g31290.1	helix-loop-helix DNA-binding domain containing protein, expressed	27.3.6	RNA.regulation of transcription.bHLH,Basic Helix-Loop-Helix family
GRMZM2G117007_T01	1.59193	GRMZM2G117007	GRMZM2G117007_P01	moderately similar to ( 250) AT5G58620 | Symbols: | zinc finger (CCCH-type) family protein | chr5:23693959-23695782 FORWARDmoderately similar to ( 478) loc_os05g03760 12005.m27532 protein zinc finger transcription factor-like protein, putative, expressed no original description	AT5G58620.1		zinc finger (CCCH-type) family protein	LOC_Os05g03760.1	zinc finger family protein, putative, expressed	27.3.12	RNA.regulation of transcription.C3H zinc finger family
GRMZM2G117193_T02	2.84218	GRMZM2G117193	GRMZM2G117193_P02	weakly similar to ( 126) AT1G79430 | Symbols: APL, WDY | APL (ALTERED PHLOEM DEVELOPMENT); transcription factor/ transcription regulator | chr1:29877521-29879135 REVERSEweakly similar to ( 146) loc_os08g33750 12008.m26696 protein MYR1, putative, expressed no original description	AT5G18240.1	ATMYR1,MYR1	myb-related protein 1	LOC_Os08g33750.1	myb-like DNA-binding domain containing protein, expressed	27.3.20	RNA.regulation of transcription.G2-like transcription factor family, GARP
GRMZM2G125775_T01	3.55559	GRMZM2G125775	GRMZM2G125775_P01	weakly similar to ( 132) AT3G28210 | Symbols: PMZ | PMZ; zinc ion binding | chr3:10520585-10521223 FORWARDweakly similar to ( 187) loc_os09g21710 12009.m05378 protein AN1-type zinc finger protein 2B, putative, expressed no original description	AT3G28210.1	PMZ,SAP12	zinc finger (AN1-like) family protein	LOC_Os09g21710.1	AN1-like zinc finger domain containing protein, expressed	27.3.11	RNA.regulation of transcription.C2H2 zinc finger family
GRMZM2G010176_T01	2.04912	GRMZM2G010176	GRMZM2G010176_P01	very weakly similar to (94.7) loc_os01g70340 12001.m13082 protein expressed protein no original description	AT5G13250.1		RING finger protein	LOC_Os01g70340.1	expressed protein	35.2	not assigned.unknown
GRMZM2G011947_T01	1.77977	GRMZM2G011947	GRMZM2G011947_P01	weakly similar to ( 128) AT4G00150 | Symbols: | scarecrow-like transcription factor 6 (SCL6) | chr4:57429-59105 REVERSEmoderately similar to ( 215) loc_os10g40390 12010.m06807 protein scarecrow-like 6, putative no original description	AT4G00150.1	ATHAM3,HAM3	GRAS family transcription factor	LOC_Os04g46860.1	scarecrow, putative, expressed	27.3.21	RNA.regulation of transcription.GRAS transcription factor family
GRMZM2G052667_T02	3.34019	GRMZM2G052667	GRMZM2G052667_P02	very weakly similar to (99.0) AT3G16770 | Symbols: RAP2.3, ATEBP, ERF72 | ATEBP (ETHYLENE-RESPONSIVE ELEMENT BINDING PROTEIN); DNA binding / protein binding / transcription activator/ transcription factor | chr3:5705784-5706768 FORWARDvery weakly similar to (99.4) ERF1_ORYSA Ethylene-responsive transcription factor 1 (Ethylene-responsive element-binding factor 1) (EREBP-1) (OsEREBP1) - Oryza sati…	AT1G72360.2	HRE1	Integrase-type DNA-binding superfamily protein	LOC_Os09g26420.4	AP2 domain containing protein, expressed	27.3.3	RNA.regulation of transcription.AP2/EREBP, APETALA2/Ethylene-responsive element binding protein family
GRMZM2G064197_T02	1.92427	GRMZM2G064197	GRMZM2G064197_P02	weakly similar to ( 132) AT3G24120 | Symbols: | myb family transcription factor | chr3:8705925-8708148 REVERSEweakly similar to ( 162) loc_os09g12750 12009.m04538 protein myb family transcription factor-related protein, putative, expressed no original description	AT3G24120.2		Homeodomain-like superfamily protein	LOC_Os09g12750.1	Myb-like DNA-binding domain containing protein, putative, expressed	27.3.20	RNA.regulation of transcription.G2-like transcription factor family, GARP
GRMZM2G064197_T03	1.68785	GRMZM2G064197	GRMZM2G064197_P03	moderately similar to ( 205) AT4G13640 | Symbols: UNE16 | UNE16 (unfertilized embryo sac 16); transcription factor | chr4:7936864-7938497 REVERSEmoderately similar to ( 339) loc_os09g12750 12009.m04538 protein myb family transcription factor-related protein, putative, expressed no original description	AT3G24120.1		Homeodomain-like superfamily protein	LOC_Os09g12750.1	Myb-like DNA-binding domain containing protein, putative, expressed	27.3.20	RNA.regulation of transcription.G2-like transcription factor family, GARP
GRMZM2G073427_T01	2.06203	GRMZM2G073427	GRMZM2G073427_P01	weakly similar to ( 103) loc_os12g40920 12012.m073877 protein light-inducible protein CPRF-2, putative, expressed no original description	AT5G24800.1	ATBZIP9,BZIP9,BZO2H2	basic leucine zipper 9	LOC_Os12g40920.3	bZIP transcription factor domain containing protein, expressed	27.3.35	RNA.regulation of transcription.bZIP transcription factor family
GRMZM2G073427_T04	1.63262	GRMZM2G073427	GRMZM2G073427_P04	very weakly similar to (81.6) AT5G24800 | Symbols: ATBZIP9, BZO2H2, BZIP9 | BZIP9 (BASIC LEUCINE ZIPPER 9); DNA binding / protein heterodimerization/ transcription factor | chr5:8515259-8516541 FORWARDvery weakly similar to (82.0) OP2_MAIZE Regulatory protein opaque-2 - Zea mays (Maize)weakly similar to ( 137) loc_os12g40920 12012.m073877 protein light-inducible protein CPRF-2, putative, expresse…	AT5G24800.1	ATBZIP9,BZIP9,BZO2H2	basic leucine zipper 9	LOC_Os12g40920.3	bZIP transcription factor domain containing protein, expressed	27.3.35	RNA.regulation of transcription.bZIP transcription factor family
GRMZM2G073427_T07	1.5957	GRMZM2G073427	GRMZM2G073427_P07	very weakly similar to (82.0) AT5G24800 | Symbols: ATBZIP9, BZO2H2, BZIP9 | BZIP9 (BASIC LEUCINE ZIPPER 9); DNA binding / protein heterodimerization/ transcription factor | chr5:8515259-8516541 FORWARDvery weakly similar to (87.4) CPRF2_PETCR Light-inducible protein CPRF-2 - Petroselinum crispum (Parsley) (Petroselinum hortense)weakly similar to ( 187) loc_os12g40920 12012.m073877 protein light-i…	AT5G28770.2	AtbZIP63,BZO2H3	bZIP transcription factor family protein	LOC_Os12g40920.1	bZIP transcription factor domain containing protein, expressed	27.3.35	RNA.regulation of transcription.bZIP transcription factor family
GRMZM2G074427_T01	1.857	GRMZM2G074427	GRMZM2G074427_P01	weakly similar to ( 147) AT3G16500 | Symbols: PAP1, IAA26 | PAP1 (PHYTOCHROME-ASSOCIATED PROTEIN 1); transcription factor | chr3:5612801-5614208 REVERSEmoderately similar to ( 244) IAA18_ORYSA Auxin-responsive protein IAA18 (Indoleacetic acid-induced protein 18) - Oryza sativa (Rice)moderately similar to ( 244) loc_os05g44810 12005.m083783 protein OsIAA18 - Auxin-responsive Aux/IAA gene family me…	AT3G16500.1	IAA26,PAP1	phytochrome-associated protein 1	LOC_Os05g44810.1	OsIAA18 - Auxin-responsive Aux/IAA gene family member, expressed	27.3.40	RNA.regulation of transcription.Aux/IAA family
GRMZM2G087741_T01	2.28829	GRMZM2G087741	GRMZM2G087741_P01	moderately similar to ( 241) AT1G23380 | Symbols: KNAT6, KNAT6L, KNAT6S | KNAT6; DNA binding / transcription activator/ transcription factor | chr1:8297499-8302492 REVERSEmoderately similar to ( 221) OSH1_ORYSA Homeobox protein OSH1 - Oryza sativa (Rice)moderately similar to ( 426) loc_os01g19694 12001.m08506 protein homeobox protein OSH1, putative, expressedKNOX2 no original description	AT1G23380.1	KNAT6,KNAT6L,KNAT6S	KNOTTED1-like homeobox gene 6	LOC_Os01g19694.1	Homeobox domain containing protein, expressed	27.3.22	RNA.regulation of transcription.HB,Homeobox transcription factor family
GRMZM2G089850_T01	2.60299	GRMZM2G089850	GRMZM2G089850_P01	very weakly similar to (93.6) AT5G60850 | Symbols: OBP4 | OBP4; DNA binding / transcription factor | chr5:24480578-24481501 FORWARDweakly similar to ( 115) MNB1A_MAIZE Dof zinc finger protein MNB1A - Zea mays (Maize)weakly similar to ( 125) loc_os09g29960 12009.m06147 protein dof zinc finger protein MNB1A, putative, expressedzf-Dof no original description	AT1G51700.1	ADOF1,DOF1	DOF zinc finger protein 1	LOC_Os09g29960.1	dof zinc finger domain containing protein, putative, expressed	27.3.8	RNA.regulation of transcription.C2C2(Zn) DOF zinc finger family
GRMZM2G091490_T01	2.95596	GRMZM2G091490	GRMZM2G091490_P01	moderately similar to ( 228) AT2G46770 | Symbols: NST1, EMB2301, ANAC043 | EMB2301 (EMBRYO DEFECTIVE 2301); transcription activator/ transcription factor | chr2:19220917-19222822 REVERSEmoderately similar to ( 204) NAC76_ORYSA NAC domain-containing protein 76 (ONAC076) - Oryza sativa (Rice)moderately similar to ( 323) loc_os06g04090 12006.m05140 protein NAM protein, putative, expressedNAM no orig…	AT2G46770.1	ANAC043,EMB2301,NST1	NAC (No Apical Meristem) domain transcriptional regulator superfamily protein	LOC_Os06g04090.1	no apical meristem protein, putative, expressed	33.99	development.unspecified
GRMZM2G093020_T02	2.97353	GRMZM2G093020	GRMZM2G093020_P02	no original description	AT1G75390.2	AtbZIP44,bZIP44	basic leucine-zipper 44	LOC_Os08g26880.1	bZIP transcription factor domain containing protein, expressed	35.2	not assigned.unknown
GRMZM2G104078_T02	2.51991	GRMZM2G104078	GRMZM2G104078_P02	moderately similar to ( 238) AT1G25580 | Symbols: ANAC008 | ANAC008 (Arabidopsis NAC domain containing protein 8); transcription factor | chr1:8997064-8999600 REVERSEhighly similar to ( 508) loc_os02g38130 12002.m08901 protein ANAC044, putative, expressedNAM no original description	AT1G25580.1	ANAC008,SOG1	NAC (No Apical Meristem) domain transcriptional regulator superfamily protein	LOC_Os02g38130.1	no apical meristem protein, putative, expressed	33.99	development.unspecified
GRMZM2G111415_T01	1.84547	GRMZM2G111415	GRMZM2G111415_P01	weakly similar to ( 130) AT5G25190 | Symbols: | ethylene-responsive element-binding protein, putative | chr5:8707007-8707655 REVERSEweakly similar to ( 147) loc_os02g55380 12002.m10564 protein ethylene response factor 1, putative, expressedAP2 AP2 no original description	AT5G25190.1		Integrase-type DNA-binding superfamily protein	LOC_Os02g55380.1	AP2 domain containing protein, expressed	27.3.3	RNA.regulation of transcription.AP2/EREBP, APETALA2/Ethylene-responsive element binding protein family
GRMZM2G111770_T01	4.55667	GRMZM2G111770	GRMZM2G111770_P01	weakly similar to ( 180) AT1G25580 | Symbols: ANAC008 | ANAC008 (Arabidopsis NAC domain containing protein 8); transcription factor | chr1:8997064-8999600 REVERSEmoderately similar to ( 229) loc_os02g38130 12002.m08901 protein ANAC044, putative, expressedNAM no original description	AT1G25580.1	ANAC008,SOG1	NAC (No Apical Meristem) domain transcriptional regulator superfamily protein	LOC_Os02g38130.1	no apical meristem protein, putative, expressed	33.99	development.unspecified
GRMZM2G123667_T04	1.65026	GRMZM2G123667	GRMZM2G123667_P04	very weakly similar to (89.7) AT1G01720 | Symbols: ATAF1, ANAC002 | ATAF1; transcription activator/ transcription factor | chr1:268471-269514 FORWARDweakly similar to ( 113) NAC71_ORYSA NAC domain-containing protein 71 (ONAC071) - Oryza sativa (Rice)weakly similar to ( 113) loc_os11g08210 12011.m05017 protein NAC domain-containing protein 71, putative, expressed no original description	AT1G77450.1	anac032,NAC032	NAC domain containing protein 32	LOC_Os11g08210.1	no apical meristem protein, putative, expressed	33.99	development.unspecified
GRMZM2G131476_T01	1.78697	GRMZM2G131476	GRMZM2G131476_P01	weakly similar to ( 157) AT4G37790 | Symbols: HAT22 | HAT22; transcription factor | chr4:17768241-17769272 FORWARDweakly similar to ( 172) loc_os10g01470 12010.m03571 protein homeobox-leucine zipper protein HAT22, putative, expressed no original description	AT4G37790.1	HAT22	Homeobox-leucine zipper protein family	LOC_Os10g01470.1	homeobox associated leucine zipper, putative, expressed	27.3.22	RNA.regulation of transcription.HB,Homeobox transcription factor family
GRMZM2G140651_T02	2.50656	GRMZM2G140651	GRMZM2G140651_P02	weakly similar to ( 155) AT1G74410 | Symbols: | zinc finger (C3HC4-type RING finger) family protein | chr1:27965723-27967681 FORWARDmoderately similar to ( 275) loc_os02g50990 12002.m33867 protein RING-H2 finger protein ATL1Q, putative, expressed no original description	AT1G74410.1		RING/U-box superfamily protein	LOC_Os02g50990.2	RING-H2 finger protein ATL1Q, putative, expressed	29.5.11.4.2	protein.degradation.ubiquitin.E3.RING
GRMZM2G140651_T04	1.57168	GRMZM2G140651	GRMZM2G140651_P04	no original description	AT1G74410.1		RING/U-box superfamily protein	LOC_Os02g50990.1	RING-H2 finger protein ATL1Q, putative, expressed	35.2	not assigned.unknown
GRMZM2G144275_T04	1.6128	GRMZM2G144275	GRMZM2G144275_P04	weakly similar to ( 160) AT1G68920 | Symbols: | basic helix-loop-helix (bHLH) family protein | chr1:25915620-25917675 FORWARDmoderately similar to ( 358) loc_os09g32510 12009.m22151 protein BHLH transcription factor, putative, expressed no original description	AT1G68920.1		basic helix-loop-helix (bHLH) DNA-binding superfamily protein	LOC_Os09g32510.4	BHLH transcription factor, putative, expressed	27.3.6	RNA.regulation of transcription.bHLH,Basic Helix-Loop-Helix family
GRMZM2G151205_T01	2.26242	GRMZM2G151205	GRMZM2G151205_P01	moderately similar to ( 210) AT4G37780 | Symbols: MYB87, ATMYB87 | MYB87 (MYB DOMAIN PROTEIN 87); DNA binding / transcription factor | chr4:17758404-17759526 REVERSEweakly similar to ( 160) MYB4_ORYSA Myb-related protein Myb4 (OsMyb4) (Transcription factor RLTR1) - Oryza sativa (Rice)moderately similar to ( 237) loc_os01g52410 12001.m11415 protein MYB transcription factor, putative, expressed no …	AT4G37780.1	ATMYB87,MYB87	myb domain protein 87	LOC_Os01g52410.1	myb-like DNA-binding domain containing protein, putative, expressed	27.3.25	RNA.regulation of transcription.MYB domain transcription factor family
GRMZM2G173534_T01	6.62383	GRMZM2G173534	GRMZM2G173534_P01	moderately similar to ( 286) AT3G26744 | Symbols: ICE1, ATICE1, SCRM | ICE1 (INDUCER OF CBF EXPRESSION 1); DNA binding / transcription activator/ transcription factor | chr3:9832953-9834790 REVERSEmoderately similar to ( 362) loc_os01g70310 12001.m150831 protein inducer of CBF expression 2, putative, expressed no original description	AT3G26744.1	ATICE1,ICE1,SCRM	basic helix-loop-helix (bHLH) DNA-binding superfamily protein	LOC_Os01g70310.1	inducer of CBF expression 2, putative, expressed	27.3.6	RNA.regulation of transcription.bHLH,Basic Helix-Loop-Helix family
GRMZM2G173534_T02	5.58555	GRMZM2G173534	GRMZM2G173534_P02	moderately similar to ( 293) AT3G26744 | Symbols: ICE1, ATICE1, SCRM | ICE1 (INDUCER OF CBF EXPRESSION 1); DNA binding / transcription activator/ transcription factor | chr3:9832953-9834790 REVERSEmoderately similar to ( 369) loc_os01g70310 12001.m150831 protein inducer of CBF expression 2, putative, expressed no original description	AT3G26744.1	ATICE1,ICE1,SCRM	basic helix-loop-helix (bHLH) DNA-binding superfamily protein	LOC_Os01g70310.1	inducer of CBF expression 2, putative, expressed	27.3.6	RNA.regulation of transcription.bHLH,Basic Helix-Loop-Helix family
GRMZM2G178486_T01	1.6567	GRMZM2G178486	GRMZM2G178486_P01	weakly similar to ( 154) loc_os04g16970 12004.m06869 protein zinc finger, C3HC4 type family protein, expressed no original description	AT2G01150.1	RHA2B	RING-H2 finger protein 2B	LOC_Os04g16970.1	zinc finger, C3HC4 type domain containing protein, expressed	29.5.11.4.2	protein.degradation.ubiquitin.E3.RING
GRMZM2G180328_T01	2.85113	GRMZM2G180328	GRMZM2G180328_P01	moderately similar to ( 313) AT1G01720 | Symbols: ATAF1, ANAC002 | ATAF1; transcription activator/ transcription factor | chr1:268471-269514 FORWARDmoderately similar to ( 369) NAC48_ORYSA NAC domain-containing protein 48 (ONAC048) - Oryza sativa (Rice)moderately similar to ( 422) loc_os05g34830 12005.m27596 protein NAC domain-containing protein 48, putative, expressedNAM no original description	AT1G01720.1	ANAC002,ATAF1	NAC (No Apical Meristem) domain transcriptional regulator superfamily protein	LOC_Os05g34830.1	No apical meristem protein, putative, expressed	33.99	development.unspecified
GRMZM2G383841_T01	7.75772	GRMZM2G383841	GRMZM2G383841_P01	weakly similar to ( 120) AT2G14760 | Symbols: | basic helix-loop-helix protein / bHLH protein | chr2:6322459-6323312 REVERSEmoderately similar to ( 293) loc_os07g39940 12007.m08236 protein DNA binding protein, putative no original description	AT4G33880.1	RSL2	ROOT HAIR DEFECTIVE 6-LIKE 2	LOC_Os07g39940.1	helix-loop-helix DNA-binding domain containing protein, expressed	27.3.6	RNA.regulation of transcription.bHLH,Basic Helix-Loop-Helix family
GRMZM2G428184_T01	3.16964	GRMZM2G428184	GRMZM2G428184_P01	weakly similar to ( 174) AT4G38900 | Symbols: | bZIP protein | chr4:18139564-18141520 REVERSEweakly similar to ( 125) RF2A_ORYSA Transcription factor RF2a - Oryza sativa (Rice)moderately similar to ( 345) loc_os03g03550 12003.m05888 protein DNA binding protein, putative, expressed no original description	AT4G38900.2		Basic-leucine zipper (bZIP) transcription factor family protein	LOC_Os03g03550.1	bZIP family transcription factor, putative, expressed	27.3.35	RNA.regulation of transcription.bZIP transcription factor family
GRMZM2G473274_T01	1.73974	GRMZM2G473274	GRMZM2G473274_P01	weakly similar to ( 177) AT4G38900 | Symbols: | bZIP protein | chr4:18139564-18141520 REVERSEweakly similar to ( 122) RF2A_ORYSA Transcription factor RF2a - Oryza sativa (Rice)moderately similar to ( 310) loc_os03g03550 12003.m05888 protein DNA binding protein, putative, expressed no original description	AT4G38900.2		Basic-leucine zipper (bZIP) transcription factor family protein	LOC_Os03g03550.1	bZIP family transcription factor, putative, expressed	27.3.35	RNA.regulation of transcription.bZIP transcription factor family
GRMZM5G898290_T01	1.62256	GRMZM5G898290	GRMZM5G898290_P01	moderately similar to ( 254) AT5G39610 | Symbols: ATNAC2, ORE1, ANAC092, ATNAC6 | ATNAC6 (ARABIDOPSIS NAC DOMAIN CONTAINING PROTEIN 6); protein heterodimerization/ protein homodimerization/ transcription factor | chr5:15858591-15859650 REVERSEmoderately similar to ( 221) NAC77_ORYSA NAC domain-containing protein 77 (ONAC077) (ONAC300) - Oryza sativa (Rice)moderately similar to ( 375) loc_os02g368…	AT5G07680.1	ANAC079,ANAC080,ATNAC4,NAC080	NAC domain containing protein 80	LOC_Os02g36880.4	No apical meristem protein, putative, expressed	33.99	development.unspecified
GRMZM5G898290_T02	2.32466	GRMZM5G898290	GRMZM5G898290_P02	moderately similar to ( 254) AT5G39610 | Symbols: ATNAC2, ORE1, ANAC092, ATNAC6 | ATNAC6 (ARABIDOPSIS NAC DOMAIN CONTAINING PROTEIN 6); protein heterodimerization/ protein homodimerization/ transcription factor | chr5:15858591-15859650 REVERSEmoderately similar to ( 221) NAC77_ORYSA NAC domain-containing protein 77 (ONAC077) (ONAC300) - Oryza sativa (Rice)moderately similar to ( 375) loc_os02g368…	AT5G07680.1	ANAC079,ANAC080,ATNAC4,NAC080	NAC domain containing protein 80	LOC_Os02g36880.4	No apical meristem protein, putative, expressed	33.99	development.unspecified
AC193786.3_FGT005	2.43822	AC193786.3_FG005	AC193786.3_FGP005	weakly similar to ( 103) AT3G56970 | Symbols: BHLH038, ORG2 | BHLH038; DNA binding / transcription factor | chr3:21084204-21085094 REVERSEmoderately similar to ( 228) loc_os01g72370 12001.m13272 protein ORG3, putative, expressed no original description	AT3G56970.1	BHLH038,ORG2	basic helix-loop-helix (bHLH) DNA-binding superfamily protein	LOC_Os01g72370.1	helix-loop-helix DNA-binding domain containing protein, expressed	27.3.6	RNA.regulation of transcription.bHLH,Basic Helix-Loop-Helix family
GRMZM2G001205_T01	2.8506	GRMZM2G001205	GRMZM2G001205_P01	very weakly similar to (98.6) AT2G28710 | Symbols: | zinc finger (C2H2 type) family protein | chr2:12322974-12323444 FORWARDmoderately similar to ( 244) loc_os05g02390 12005.m04775 protein ZFP16-1, putative, expressed no original description	AT5G59820.1	RHL41,ZAT12	C2H2-type zinc finger family protein	LOC_Os05g02390.1	ZOS5-02 - C2H2 zinc finger protein, expressed	27.3.11	RNA.regulation of transcription.C2H2 zinc finger family
GRMZM2G003406_T01	2.77967	GRMZM2G003406	GRMZM2G003406_P01	moderately similar to ( 225) AT5G26660 | Symbols: ATMYB4, ATMYB86 | ATMYB86 (MYB DOMAIN PROTEIN 86); specific transcriptional repressor/ transcription repressor | chr5:9331775-9333044 REVERSEmoderately similar to ( 278) MYB3_HORVU Myb-related protein Hv33 - Hordeum vulgare (Barley)moderately similar to ( 395) loc_os01g50720 12001.m11253 protein myb-related protein Hv33, putative, expressed no ori…	AT5G26660.1	ATMYB86,MYB86	myb domain protein 86	LOC_Os01g50720.1	MYB family transcription factor, putative, expressed	27.3.25	RNA.regulation of transcription.MYB domain transcription factor family
GRMZM2G007130_T02	1.90037	GRMZM2G007130	GRMZM2G007130_P02	weakly similar to ( 123) AT4G37630 | Symbols: CYCD5;1 | CYCD5;1 (cyclin d5;1); cyclin-dependent protein kinase | chr4:17679497-17680788 FORWARDmoderately similar to ( 267) loc_os03g10650 12003.m06517 protein cyclin delta-3, putative, expressedCyclin_N no original description	AT4G37630.2	CYCD5;1	cyclin d5;1	LOC_Os03g10650.1	cyclin, putative, expressed	31.3	cell.cycle
GRMZM2G023755_T02	1.70956	GRMZM2G023755	GRMZM2G023755_P02	very weakly similar to ( 100) AT4G02075 | Symbols: PIT1 | PIT1 (pitchoun 1); protein binding / zinc ion binding | chr4:913555-916414 REVERSEweakly similar to ( 166) loc_os05g28730 12005.m07158 protein PIT1, putative, expressed no original description	AT1G02610.1		RING/FYVE/PHD zinc finger superfamily protein	LOC_Os05g28730.1	zinc finger, C3HC4 type domain containing protein, expressed	29.5.11.4.2	protein.degradation.ubiquitin.E3.RING
GRMZM2G035625_T01	1.79855	GRMZM2G035625	GRMZM2G035625_P01	moderately similar to ( 317) AT1G03840 | Symbols: MGP | MGP (Magpie); nucleic acid binding / protein binding / transcription factor/ zinc ion binding | chr1:967596-970058 REVERSEmoderately similar to ( 337) loc_os01g70870 12001.m13132 protein zinc finger, C2H2 type family protein, expressed no original description	AT1G03840.1	MGP	C2H2 and C2HC zinc fingers superfamily protein	LOC_Os01g70870.1	ZOS1-23 - C2H2 zinc finger protein, expressed	27.3.11	RNA.regulation of transcription.C2H2 zinc finger family
GRMZM2G037284_T02	9.3306	GRMZM2G037284	GRMZM2G037284_P02	moderately similar to ( 256) AT4G38260 | Symbols: | unknown protein | chr4:17937077-17938210 REVERSEmoderately similar to ( 479) loc_os09g15480 12009.m04809 protein Ser/Thr-rich protein T10 in DGCR region, putative, expressedDUF833 COG3332 no original description	AT4G38260.1		Protein of unknown function (DUF833)	LOC_Os09g15480.1	Ser/Thr-rich protein T10 in DGCR region, putative, expressed	35.2	not assigned.unknown
GRMZM2G038436_T01	1.95986	GRMZM2G038436	GRMZM2G038436_P01	weakly similar to ( 112) loc_os06g11030 12006.m05820 protein EF hand family protein no original description	AT1G76650.1	CML38	calmodulin-like 38	LOC_Os06g11030.1	EF hand family protein, putative, expressed	35.2	not assigned.unknown
GRMZM2G041729_T05	2.10343	GRMZM2G041729	GRMZM2G041729_P05	moderately similar to ( 251) AT5G24270 | Symbols: SOS3, CBL4 | SOS3 (SALT OVERLY SENSITIVE 3); calcium ion binding / calcium-dependent protein serine/threonine phosphatase | chr5:8238781-8240179 REVERSEmoderately similar to ( 344) loc_os01g41510 12001.m10418 protein calcineurin B-like protein 4, putative, expressed no original description	AT5G24270.1	ATSOS3,CBL4,SOS3	Calcium-binding EF-hand family protein	LOC_Os01g41510.1	calcineurin B, putative, expressed	30.3	signalling.calcium
GRMZM2G057413_T01	3.19937	GRMZM2G057413	GRMZM2G057413_P01	weakly similar to ( 108) AT3G56970 | Symbols: BHLH038, ORG2 | BHLH038; DNA binding / transcription factor | chr3:21084204-21085094 REVERSEmoderately similar to ( 247) loc_os01g72370 12001.m13272 protein ORG3, putative, expressed no original description	AT3G56970.1	BHLH038,ORG2	basic helix-loop-helix (bHLH) DNA-binding superfamily protein	LOC_Os01g72370.1	helix-loop-helix DNA-binding domain containing protein, expressed	27.3.6	RNA.regulation of transcription.bHLH,Basic Helix-Loop-Helix family
GRMZM2G057413_T02	10.0661	GRMZM2G057413	GRMZM2G057413_P02	weakly similar to ( 110) AT3G56970 | Symbols: BHLH038, ORG2 | BHLH038; DNA binding / transcription factor | chr3:21084204-21085094 REVERSEmoderately similar to ( 244) loc_os01g72370 12001.m13272 protein ORG3, putative, expressed no original description	AT3G56970.1	BHLH038,ORG2	basic helix-loop-helix (bHLH) DNA-binding superfamily protein	LOC_Os01g72370.1	helix-loop-helix DNA-binding domain containing protein, expressed	27.3.6	RNA.regulation of transcription.bHLH,Basic Helix-Loop-Helix family
GRMZM2G060891_T01	1.53229	GRMZM2G060891	GRMZM2G060891_P01	very weakly similar to (99.8) loc_os04g39940 12004.m08978 protein conserved hypothetical protein no original description	AT3G14000.1	ATBRXL2,BRX-LIKE2	DZC (Disease resistance/zinc finger/chromosome condensation-like region) domain containing protein	LOC_Os04g39940.1	brevis radix, putative, expressed	35.2	not assigned.unknown
GRMZM2G061626_T01	1.82505	GRMZM2G061626	GRMZM2G061626_P01	weakly similar to ( 134) loc_os03g60560 12003.m10945 protein ZFP16-2, putative, expressed no original description	AT5G59820.1	RHL41,ZAT12	C2H2-type zinc finger family protein	LOC_Os03g60560.1	ZOS3-21 - C2H2 zinc finger protein, expressed	27.3.11	RNA.regulation of transcription.C2H2 zinc finger family
GRMZM2G065199_T01	3.38516	GRMZM2G065199	GRMZM2G065199_P01	very weakly similar to (96.3) loc_os03g07620 12003.m06274 protein conserved hypothetical protein no original description	AT5G47550.1		Cystatin/monellin superfamily protein	LOC_Os03g07620.1	expressed protein	35.2	not assigned.unknown
GRMZM2G084935_T01	1.60235	GRMZM2G084935	GRMZM2G084935_P01	weakly similar to ( 128) loc_os06g47640 12006.m09290 protein polcalcin Jun o 2, putative, expressed no original description	AT1G18210.1		Calcium-binding EF-hand family protein	LOC_Os06g47640.1	OsCML29 - Calmodulin-related calcium sensor protein, expressed	30.3	signalling.calcium
GRMZM2G308615_T01	2.41317	GRMZM2G308615	GRMZM2G308615_P01	moderately similar to ( 244) AT2G29380 | Symbols: | protein phosphatase 2C, putative / PP2C, putative | chr2:12608855-12610124 FORWARDmoderately similar to ( 312) loc_os09g15670 12009.m04828 protein protein phosphatase 2C, putative, expressedPP2Cc PP2Cc PP2C PTC1 no original description	AT1G07430.1	HAI2	highly ABA-induced PP2C gene 2	LOC_Os09g15670.1	protein phosphatase 2C, putative, expressed	29.4	protein.postranslational modification
GRMZM2G350312_T01	1.63113	GRMZM2G350312	GRMZM2G350312_P01	very weakly similar to (89.0) AT3G47640 | Symbols: | basic helix-loop-helix (bHLH) family protein | chr3:17568035-17569101 FORWARDmoderately similar to ( 265) loc_os03g26210 12003.m34872 protein amelogenin precursor like protein, putative, expressed no original description	AT3G47640.1	PYE	basic helix-loop-helix (bHLH) DNA-binding superfamily protein	LOC_Os03g26210.1	helix-loop-helix DNA-binding domain containing protein, expressed	27.3.6	RNA.regulation of transcription.bHLH,Basic Helix-Loop-Helix family
GRMZM2G350312_T03	1.67677	GRMZM2G350312	GRMZM2G350312_P03	very weakly similar to (89.0) AT3G47640 | Symbols: | basic helix-loop-helix (bHLH) family protein | chr3:17568035-17569101 FORWARDmoderately similar to ( 265) loc_os03g26210 12003.m34872 protein amelogenin precursor like protein, putative, expressed no original description	AT3G47640.1	PYE	basic helix-loop-helix (bHLH) DNA-binding superfamily protein	LOC_Os03g26210.1	helix-loop-helix DNA-binding domain containing protein, expressed	27.3.6	RNA.regulation of transcription.bHLH,Basic Helix-Loop-Helix family
GRMZM2G350312_T04	1.61704	GRMZM2G350312	GRMZM2G350312_P04	very weakly similar to (89.0) AT3G47640 | Symbols: | basic helix-loop-helix (bHLH) family protein | chr3:17568035-17569101 FORWARDmoderately similar to ( 265) loc_os03g26210 12003.m34872 protein amelogenin precursor like protein, putative, expressed no original description	AT3G47640.1	PYE	basic helix-loop-helix (bHLH) DNA-binding superfamily protein	LOC_Os03g26210.1	helix-loop-helix DNA-binding domain containing protein, expressed	27.3.6	RNA.regulation of transcription.bHLH,Basic Helix-Loop-Helix family
GRMZM2G372475_T02	1.62697	GRMZM2G372475	GRMZM2G372475_P02	moderately similar to ( 382) AT1G06050 | Symbols: | unknown protein | chr1:1830726-1831667 REVERSEhighly similar to ( 506) loc_os08g05640 12008.m26580 protein lipid binding protein, putative, expressedDUF1336 no original description	AT1G06050.1		Protein of unknown function (DUF1336)	LOC_Os08g05640.2	DUF1336 domain containing protein, expressed	35.2	not assigned.unknown
GRMZM2G438776_T01	1.63498	GRMZM2G438776	GRMZM2G438776_P01	weakly similar to ( 122) AT2G44310 | Symbols: | calcium-binding EF hand family protein | chr2:18309285-18309713 FORWARDweakly similar to ( 192) loc_os09g31040 12009.m06222 protein EF hand family protein, expressed no original description	AT2G44310.1		Calcium-binding EF-hand family protein	LOC_Os09g31040.1	EF hand family protein, putative, expressed	30.3	signalling.calcium
GRMZM2G463267_T01	5.28226	GRMZM2G463267	GRMZM2G463267_P01	highly similar to ( 501) AT4G19006 | Symbols: | 26S proteasome regulatory subunit, putative (RPN9) | chr4:10409349-10411347 REVERSEhighly similar to ( 528) loc_os03g11570 12003.m06609 protein 26S proteasome non-ATPase regulatory subunit 13, putative, expressed no original description	AT4G19006.1		Proteasome component (PCI) domain protein	LOC_Os03g11570.1	proteasome subunit, putative, expressed	29.5.11.20	protein.degradation.ubiquitin.proteasom
GRMZM2G463267_T02	5.76621	GRMZM2G463267	GRMZM2G463267_P02	weakly similar to ( 195) AT4G19006 | Symbols: | 26S proteasome regulatory subunit, putative (RPN9) | chr4:10409349-10411347 REVERSEmoderately similar to ( 216) loc_os01g32800 12001.m43033 protein 26S proteasome non-ATPase regulatory subunit 13, putative, expressed no original description	AT4G19006.1		Proteasome component (PCI) domain protein	LOC_Os03g11570.1	proteasome subunit, putative, expressed	29.5.11.20	protein.degradation.ubiquitin.proteasom
GRMZM5G880361_T01	7.28341	GRMZM5G880361	GRMZM5G880361_P01	moderately similar to ( 250) AT3G07040 | Symbols: RPM1, RPS3 | RPM1 (RESISTANCE TO P. SYRINGAE PV MACULICOLA 1); nucleotide binding / protein binding | chr3:2226244-2229024 REVERSEhighly similar to ( 647) loc_os12g28100 12012.m06625 protein NBS-LRR disease resistance protein, putative, expressedNB-ARC no original description	AT3G07040.1	RPM1,RPS3	NB-ARC domain-containing disease resistance protein	LOC_Os12g28100.1	NBS-LRR disease resistance protein, putative, expressed	20.1	stress.biotic
Cellular component organization or biogenesis
GRMZM2G114841_T01	1.55432	GRMZM2G114841	GRMZM2G114841_P01	moderately similar to ( 406) AT1G27920 | Symbols: MAP65-8 | MAP65-8 (MICROTUBULE-ASSOCIATED PROTEIN 65-8) | chr1:9726948-9729848 FORWARDhighly similar to ( 619) loc_os08g41890 12008.m26762 protein microtubule-associated protein MAP65-1a, putative, expressedMAP65_ASE1 no original description	AT1G27920.1	MAP65-8	microtubule-associated protein 65-8	LOC_Os08g41890.1	microtubule associated protein, putative, expressed	31.1	cell.organisation
GRMZM2G139903_T01	2.18525	GRMZM2G139903	GRMZM2G139903_P01	moderately similar to ( 235) AT4G39740 | Symbols: | electron transport SCO1/SenC family protein | chr4:18435586-18437095 REVERSEmoderately similar to ( 402) loc_os09g20430 12009.m22074 protein SCO1 protein homolog, mitochondrial precursor, putative, expressedSCO SCO1-SenC COG1999 no original description	AT4G39740.1		Thioredoxin superfamily protein	LOC_Os09g20430.1	SCO1 protein homolog, mitochondrial precursor, putative, expressed	9.7	mitochondrial electron transport / ATP synthesis.cytochrome c oxidase
GRMZM2G139903_T02	2.51045	GRMZM2G139903	GRMZM2G139903_P02	moderately similar to ( 235) AT4G39740 | Symbols: | electron transport SCO1/SenC family protein | chr4:18435586-18437095 REVERSEmoderately similar to ( 402) loc_os09g20430 12009.m22074 protein SCO1 protein homolog, mitochondrial precursor, putative, expressedSCO SCO1-SenC COG1999 no original description	AT4G39740.1		Thioredoxin superfamily protein	LOC_Os09g20430.1	SCO1 protein homolog, mitochondrial precursor, putative, expressed	9.7	mitochondrial electron transport / ATP synthesis.cytochrome c oxidase
GRMZM2G161610_T01	2.73881	GRMZM2G161610	GRMZM2G161610_P01	weakly similar to ( 110) AT5G19000 | Symbols: ATBPM1 | ATBPM1 (BTB-POZ and MATH domain 1); protein binding | chr5:6342563-6344641 FORWARDweakly similar to ( 192) loc_os06g14060 12006.m32038 protein speckle-type POZ protein, putative, expressedBTB no original description	AT5G19000.1	ATBPM1,BPM1	BTB-POZ and MATH domain 1	LOC_Os06g14060.1	MBTB10 - Bric-a-Brac, Tramtrack, Broad Complex BTB domain with Meprin and TRAF Homology MATH domain, expressed	29.5.11.4.5.2	protein.degradation.ubiquitin.E3.BTB/POZ Cullin3.BTB/POZ
GRMZM2G162333_T01	2.43009	GRMZM2G162333	GRMZM2G162333_P01	weakly similar to ( 141) AT5G47500 | Symbols: | pectinesterase family protein | chr5:19271262-19272845 REVERSEmoderately similar to ( 212) loc_os04g46740 12004.m09622 protein pectinesterase-4 precursor, putative, expressedPectinesterase no original description	AT5G47500.1		Pectin lyase-like superfamily protein	LOC_Os04g46740.1	pectinesterase, putative, expressed	10.8.1	cell wall.pectin*esterases.PME
GRMZM2G162333_T02	3.16279	GRMZM2G162333	GRMZM2G162333_P02	moderately similar to ( 465) AT5G47500 | Symbols: | pectinesterase family protein | chr5:19271262-19272845 REVERSEweakly similar to ( 167) PME3_CITSI Pectinesterase-3 precursor (EC 3.1.1.11) (Pectin methylesterase 3) (PE 3) - Citrus sinensis (Sweet orange)highly similar to ( 604) loc_os04g46740 12004.m09622 protein pectinesterase-4 precursor, putative, expressedPectinesterase PemB PRK10531 no ori…	AT5G47500.1		Pectin lyase-like superfamily protein	LOC_Os04g46740.1	pectinesterase, putative, expressed	10.8.1	cell wall.pectin*esterases.PME
Cellular process
GRMZM2G001953_T01	2.34417	GRMZM2G001953	GRMZM2G001953_P01	moderately similar to ( 353) AT3G48040 | Symbols: ARAC8, ATROP10, ROP10, ATRAC8 | ROP10 (RHO-RELATED PROTEIN FROM PLANTS 10); GTP binding / GTPase | chr3:17731561-17733241 FORWARDmoderately similar to ( 397) RAC3_ORYSA Rac-like GTP-binding protein 3 (OsRac3) - Oryza sativa (Rice)moderately similar to ( 397) loc_os02g50860 12002.m10120 protein rac-like GTP-binding protein 3, putative, expressedRop…	AT5G62880.1	ARAC10,ATRAC10,ATROP11,RAC10	RAC-like 10	LOC_Os02g50860.1	ras-related protein, putative, expressed	30.5	signalling.G-proteins
GRMZM2G007188_T02	1.74863	GRMZM2G007188	GRMZM2G007188_P02	weakly similar to ( 188) AT3G49870 | Symbols: ATARLA1C | ATARLA1C (ADP-ribosylation factor-like A1C); GTP binding | chr3:18492674-18494021 REVERSEweakly similar to ( 193) loc_os03g10370 12003.m06490 protein ADP-ribosylation factor-like protein 8B, putative, expressedArl10_like Arf_Arl Arf no original description	AT3G49870.1	ARLA1C,ATARLA1C	ADP-ribosylation factor-like A1C	LOC_Os03g10370.1	ADP-ribosylation factor, putative, expressed	29.3.4.99	protein.targeting.secretory pathway.unspecified
GRMZM2G012119_T02	2.87498	GRMZM2G012119	GRMZM2G012119_P02	very weakly similar to (99.4) loc_os03g38950 12003.m35300 protein expressed protein no original description	AT3G15840.3	PIFI	post-illumination chlorophyll fluorescence increase	LOC_Os03g38950.1	chloroplast post-illumination chlorophyll fluorescence increase protein, putative, expressed	35.2	not assigned.unknown
GRMZM2G012119_T03	2.08389	GRMZM2G012119	GRMZM2G012119_P03	very weakly similar to (99.4) loc_os03g38950 12003.m35300 protein expressed protein no original description	AT3G15840.3	PIFI	post-illumination chlorophyll fluorescence increase	LOC_Os03g38950.1	chloroplast post-illumination chlorophyll fluorescence increase protein, putative, expressed	35.2	not assigned.unknown
GRMZM2G012119_T05	2.57293	GRMZM2G012119	GRMZM2G012119_P05	moderately similar to ( 231) AT3G15840 | Symbols: PIFI | PIFI (post-illumination chlorophyll fluorescence increase) | chr3:5356782-5358070 REVERSEmoderately similar to ( 299) loc_os03g38950 12003.m35300 protein expressed protein no original description	AT3G15840.1	PIFI	post-illumination chlorophyll fluorescence increase	LOC_Os03g38950.1	chloroplast post-illumination chlorophyll fluorescence increase protein, putative, expressed	1.1.40	PS.lightreaction.cyclic electron flow-chlororespiration
GRMZM2G012119_T07	2.30187	GRMZM2G012119	GRMZM2G012119_P07	moderately similar to ( 209) AT3G15840 | Symbols: PIFI | PIFI (post-illumination chlorophyll fluorescence increase) | chr3:5356782-5358070 REVERSEmoderately similar to ( 257) loc_os03g38950 12003.m35300 protein expressed protein no original description	AT3G15840.3	PIFI	post-illumination chlorophyll fluorescence increase	LOC_Os03g38950.1	chloroplast post-illumination chlorophyll fluorescence increase protein, putative, expressed	1.1.40	PS.lightreaction.cyclic electron flow-chlororespiration
GRMZM2G025072_T01	1.61914	GRMZM2G025072	GRMZM2G025072_P01	weakly similar to ( 134) AT4G14930 | Symbols: | acid phosphatase survival protein SurE, putative | chr4:8538831-8541205 FORWARDweakly similar to ( 195) loc_os07g10460 12007.m05501 protein 5-nucleotidase surE, putative, expressedSurE surE SurE no original description	AT4G14930.1		Survival protein SurE-like phosphatase/nucleotidase	LOC_Os07g10460.1	5-nucleotidase surE, putative, expressed	26.13	misc.acid and other phosphatases
GRMZM2G052812_T03	1.82486	GRMZM2G052812	GRMZM2G052812_P03	moderately similar to ( 228) AT1G60710 | Symbols: ATB2 | ATB2; oxidoreductase | chr1:22355073-22356627 REVERSEmoderately similar to ( 266) IN22_MAIZE IN2-2 protein - Zea mays (Maize)moderately similar to ( 253) loc_os04g26910 12004.m07816 protein auxin-induced protein PCNT115, putative, expressedTas no original description	AT1G60710.1	ATB2	NAD(P)-linked oxidoreductase superfamily protein	LOC_Os04g26920.3	oxidoreductase, aldo/keto reductase family protein, putative, expressed	17.2.3	hormone metabolism.auxin.induced-regulated-responsive-activated
GRMZM2G057247_T01	1.53965	GRMZM2G057247	GRMZM2G057247_P01	moderately similar to ( 395) AT5G67470 | Symbols: | formin homology 2 domain-containing protein / FH2 domain-containing protein | chr5:26926835-26930212 FORWARDhighly similar to ( 698) loc_os07g39920 12007.m08234 protein actin binding protein, putative, expressedFH2 FH2 no original description	AT5G67470.1	ATFH6,FH6	formin homolog 6	LOC_Os07g39920.1	formin, putative, expressed	35.1.20	not assigned.no ontology.formin homology 2 domain-containing protein
GRMZM2G059037_T01	6.5442	GRMZM2G059037	GRMZM2G059037_P01	moderately similar to ( 332) AT5G05490 | Symbols: SYN1, DIF1 | SYN1 (SYNAPTIC 1) | chr5:1624712-1629144 FORWARDhighly similar to ( 700) loc_os05g50410 12005.m083823 protein sister chromatid cohesion 1 protein 1, putative, expressedRad21_Rec8_N no original description	AT5G05490.2	ATREC8,DIF1,REC8,SYN1	Rad21/Rec8-like family protein	LOC_Os05g50410.1	Rad21 / Rec8 like protein, putative, expressed	31.2	cell.division
GRMZM2G059037_T02	4.60771	GRMZM2G059037	GRMZM2G059037_P02	moderately similar to ( 270) AT5G05490 | Symbols: SYN1, DIF1 | SYN1 (SYNAPTIC 1) | chr5:1624712-1629144 FORWARDhighly similar to ( 606) loc_os05g50410 12005.m083823 protein sister chromatid cohesion 1 protein 1, putative, expressedRad21_Rec8_N no original description	AT5G05490.2	ATREC8,DIF1,REC8,SYN1	Rad21/Rec8-like family protein	LOC_Os05g50410.1	Rad21 / Rec8 like protein, putative, expressed	31.2	cell.division
GRMZM2G059037_T04	4.46835	GRMZM2G059037	GRMZM2G059037_P04	moderately similar to ( 275) AT5G05490 | Symbols: SYN1, DIF1 | SYN1 (SYNAPTIC 1) | chr5:1624712-1629144 FORWARDhighly similar to ( 572) loc_os05g50410 12005.m083823 protein sister chromatid cohesion 1 protein 1, putative, expressedRad21_Rec8_N no original description	AT5G05490.2	ATREC8,DIF1,REC8,SYN1	Rad21/Rec8-like family protein	LOC_Os05g50410.1	Rad21 / Rec8 like protein, putative, expressed	31.2	cell.division
GRMZM2G090693_T01	1.99174	GRMZM2G090693	GRMZM2G090693_P01	highly similar to ( 511) AT5G67470 | Symbols: | formin homology 2 domain-containing protein / FH2 domain-containing protein | chr5:26926835-26930212 FORWARDhighly similar to ( 732) loc_os10g20710 12010.m05092 protein actin binding protein, putative, expressedFH2 FH2 no original description	AT5G67470.1	ATFH6,FH6	formin homolog 6	LOC_Os10g20710.1	formin-like protein 6 precursor, putative, expressed	35.1.20	not assigned.no ontology.formin homology 2 domain-containing protein
GRMZM2G099340_T01	2.46212	GRMZM2G099340	GRMZM2G099340_P01	no original description	AT3G09390.1	ATMT-1,ATMT-K,MT2A	metallothionein 2A	LOC_Os12g38270.1	metallothionein, putative, expressed	15.2	metal handling.binding, chelation and storage
GRMZM2G102946_T02	2.53189	GRMZM2G102946	GRMZM2G102946_P02	moderately similar to ( 356) AT3G48040 | Symbols: ARAC8, ATROP10, ROP10, ATRAC8 | ROP10 (RHO-RELATED PROTEIN FROM PLANTS 10); GTP binding / GTPase | chr3:17731561-17733241 FORWARDmoderately similar to ( 395) RAC4_ORYSA Rac-like GTP-binding protein 4 (OsRac4) (GTPase protein ROP4) - Oryza sativa (Rice)moderately similar to ( 395) loc_os06g12790 12006.m32028 protein rac-like GTP-binding protein 4, …	AT3G48040.1	ARAC8,ATRAC8,ATROP10,ROP10	RHO-related protein from plants 10	LOC_Os06g12790.1	ras-related protein, putative, expressed	30.5	signalling.G-proteins
GRMZM2G102946_T03	2.52253	GRMZM2G102946	GRMZM2G102946_P03	moderately similar to ( 249) AT5G62880 | Symbols: ARAC10, ATRAC10, ATROP11 | ARAC10; GTP binding | chr5:25237236-25238939 FORWARDmoderately similar to ( 257) RAC4_ORYSA Rac-like GTP-binding protein 4 (OsRac4) (GTPase protein ROP4) - Oryza sativa (Rice)moderately similar to ( 257) loc_os06g12790 12006.m32028 protein rac-like GTP-binding protein 4, putative, expressedRop_like Rho RHO Rac1_like RhoG…	AT5G62880.1	ARAC10,ATRAC10,ATROP11,RAC10	RAC-like 10	LOC_Os06g12790.1	ras-related protein, putative, expressed	30.5	signalling.G-proteins
GRMZM2G108851_T01	1.92401	GRMZM2G108851	GRMZM2G108851_P01	weakly similar to ( 148) AT3G61750 | Symbols: | auxin-responsive protein -related | chr3:22857897-22859254 REVERSEmoderately similar to ( 278) loc_os05g48270 12005.m08898 protein dopamine beta-monooxygenase, putative, expressed no original description	AT3G61750.1		Cytochrome b561/ferric reductase transmembrane with DOMON related domain	LOC_Os05g48270.1	auxin-responsive protein, putative, expressed	17.2.3	hormone metabolism.auxin.induced-regulated-responsive-activated
GRMZM2G108851_T02	1.83691	GRMZM2G108851	GRMZM2G108851_P02	moderately similar to ( 312) AT3G61750 | Symbols: | auxin-responsive protein -related | chr3:22857897-22859254 REVERSEhighly similar to ( 563) loc_os05g48270 12005.m08898 protein dopamine beta-monooxygenase, putative, expressedB561 no original description	AT3G61750.1		Cytochrome b561/ferric reductase transmembrane with DOMON related domain	LOC_Os05g48270.1	auxin-responsive protein, putative, expressed	17.2.3	hormone metabolism.auxin.induced-regulated-responsive-activated
GRMZM2G109326_T01	3.11217	GRMZM2G109326	GRMZM2G109326_P01	highly similar to ( 626) AT5G15630 | Symbols: COBL4, IRX6 | IRX6 | chr5:5084842-5086545 FORWARDhighly similar to ( 714) COBL5_ORYSA COBRA-like 5 protein precursor (Protein BRITTLE CULM1) - Oryza sativa (Rice)highly similar to ( 714) loc_os03g30250 12003.m08287 protein phytochelatin synthetase-like conserved region family protein, expressedPhytochel_synth no original description	AT5G15630.1	COBL4,IRX6	COBRA-like extracellular glycosyl-phosphatidyl inositol-anchored protein family	LOC_Os03g30250.1	COBRA-like protein precursor, putative, expressed	10.2.2	cell wall.cellulose synthesis.COBRA
GRMZM2G123122_T01	1.69098	GRMZM2G123122	GRMZM2G123122_P01	nearly identical (1068) AT1G22610 | Symbols: | C2 domain-containing protein | chr1:7994478-7997567 FORWARDnearly identical (1499) loc_os04g59520 12004.m10827 protein phosphoribosylanthranilate transferase, putative, expressedPRT_C C2 C2 C2_1 C2 no original description	AT1G22610.1		C2 calcium/lipid-binding plant phosphoribosyltransferase family protein	LOC_Os04g59520.1	anthranilate phosphoribosyltransferase, putative, expressed	35.1.19	not assigned.no ontology.C2 domain-containing protein
GRMZM2G132093_T02	2.27239	GRMZM2G132093	GRMZM2G132093_P02	very weakly similar to ( 100) AT3G62760 | Symbols: ATGSTF13 | ATGSTF13; glutathione transferase | chr3:23217425-23218246 REVERSEmoderately similar to ( 248) GSTF4_MAIZE Glutathione S-transferase IV (EC 2.5.1.18) (GST-IV) (GST-27) (GST class-phi) - Zea mays (Maize)weakly similar to ( 135) loc_os01g27210 12001.m09172 protein glutathione S-transferase IV, putative, expressedGST_C_Phi no original des…	AT3G62760.1	ATGSTF13	Glutathione S-transferase family protein	LOC_Os01g27210.1	glutathione S-transferase, putative, expressed	26.9	misc.glutathione S transferases
GRMZM2G151967_T02	1.65647	GRMZM2G151967	GRMZM2G151967_P02	moderately similar to ( 370) AT1G09870 | Symbols: | histidine acid phosphatase family protein | chr1:3205817-3208444 FORWARDhighly similar to ( 525) loc_os03g60370 12003.m10927 protein acid phosphatase, putative, expressedAcid_phosphat_A no original description	AT1G09870.1		histidine acid phosphatase family protein	LOC_Os03g60370.1	histidine acid phosphatase, putative, expressed	26.13	misc.acid and other phosphatases
GRMZM2G157481_T01	1.67546	GRMZM2G157481	GRMZM2G157481_P01	weakly similar to ( 171) AT5G07220 | Symbols: ATBAG3 | ATBAG3 (ARABIDOPSIS THALIANA BCL-2-ASSOCIATED ATHANOGENE 3); protein binding | chr5:2265545-2266720 REVERSEmoderately similar to ( 249) loc_os08g43270 12008.m08301 protein protein binding protein, putative, expressedBAG1_N no original description	AT5G52060.1	ATBAG1,BAG1	BCL-2-associated athanogene 1	LOC_Os09g35630.1	BAG domain-containing protein, putative, expressed	35.1	not assigned.no ontology
GRMZM2G157481_T02	1.69551	GRMZM2G157481	GRMZM2G157481_P02	weakly similar to ( 186) AT5G07220 | Symbols: ATBAG3 | ATBAG3 (ARABIDOPSIS THALIANA BCL-2-ASSOCIATED ATHANOGENE 3); protein binding | chr5:2265545-2266720 REVERSEmoderately similar to ( 263) loc_os08g43270 12008.m08301 protein protein binding protein, putative, expressedBAG1_N no original description	AT5G52060.1	ATBAG1,BAG1	BCL-2-associated athanogene 1	LOC_Os09g35630.1	BAG domain-containing protein, putative, expressed	35.1	not assigned.no ontology
GRMZM2G157927_T01	2.31754	GRMZM2G157927	GRMZM2G157927_P01	weakly similar to ( 158) AT1G68200 | Symbols: | zinc finger (CCCH-type) family protein | chr1:25562118-25563948 FORWARDmoderately similar to ( 226) loc_os01g45730 12001.m10773 protein nucleic acid binding protein, putative no original description	AT1G66810.1		Zinc finger C-x8-C-x5-C-x3-H type family protein	LOC_Os01g45730.1	zinc finger C-x8-C-x5-C-x3-H type family protein, expressed	27.3.12	RNA.regulation of transcription.C3H zinc finger family
GRMZM2G164470_T01	1.6372	GRMZM2G164470	GRMZM2G164470_P01	highly similar to ( 651) AT1G58520 | Symbols: RXW8 | hydrolase, acting on ester bonds / lipase | chr1:21729913-21731344 FORWARDnearly identical (1128) loc_os03g51620 12003.m10140 protein RXW8, putative, expressedDUF221 COG5594 no original description	AT1G58520.1	RXW8	lipases;hydrolases, acting on ester bonds	LOC_Os03g51620.1	DUF221 domain containing protein, expressed	20.2.3	stress.abiotic.drought/salt
GRMZM2G167497_T01	1.74228	GRMZM2G167497	GRMZM2G167497_P01	highly similar to ( 644) AT5G15630 | Symbols: COBL4, IRX6 | IRX6 | chr5:5084842-5086545 FORWARDhighly similar to ( 710) COBL6_ORYSA COBRA-like 6 protein precursor (BRITTLE CULM1-like 7 protein) - Oryza sativa (Rice)highly similar to ( 696) loc_os07g41320 12007.m08368 protein phytochelatin synthetase-like conserved region family protein, expressedPhytochel_synth no original description	AT5G15630.1	COBL4,IRX6	COBRA-like extracellular glycosyl-phosphatidyl inositol-anchored protein family	LOC_Os07g41320.1	COBRA-like protein precursor, putative, expressed	10.2.2	cell wall.cellulose synthesis.COBRA
GRMZM2G174739_T01	1.85464	GRMZM2G174739	GRMZM2G174739_P01	moderately similar to ( 362) AT5G65090 | Symbols: MRH3, BST1, DER4 | BST1 (BRISTLED 1); hydrolase/ inositol or phosphatidylinositol phosphatase | chr5:26004837-26006656 FORWARDmoderately similar to ( 410) loc_os05g41000 12005.m08276 protein type I inositol-1,4,5-trisphosphate 5-phosphatase CVP2, putative, expressedIPPc COG5411 Exo_endo_phos no original description	AT5G65090.1	BST1,DER4,MRH3	DNAse I-like superfamily protein	LOC_Os05g41000.1	endonuclease/exonuclease/phosphatase family domain containing protein, expressed	28.1	DNA.synthesis/chromatin structure
GRMZM2G368886_T03	1.84665	GRMZM2G368886	GRMZM2G368886_P03	moderately similar to ( 222) AT2G37640 | Symbols: ATEXPA3, ATEXP3, ATHEXP ALPHA 1.9, EXP3 | EXP3 | chr2:15788077-15789812 REVERSEmoderately similar to ( 243) EXPA7_ORYSA Expansin-A7 precursor (OsEXPA7) (Alpha-expansin-7) (OsEXP7) (OsaEXPa1.26) - Oryza sativa (Rice)moderately similar to ( 243) loc_os03g60720 12003.m10961 protein alpha-expansin 6 precursor, putative, expressedDPBB_1 no original des…	AT2G37640.1	ATEXP3,ATEXPA3,ATHEXP ALPHA 1.9,EXP3	Barwin-like endoglucanases superfamily protein	LOC_Os03g60720.1	expansin precursor, putative, expressed	10.7	cell wall.modification
GRMZM2G375002_T01	1.70551	GRMZM2G375002	GRMZM2G375002_P01	moderately similar to ( 346) AT4G35020 | Symbols: ARAC3, ROP6, RHO1PS, ATROP6 | ARAC3 (ARABIDOPSIS RAC-LIKE 3); GTP binding / GTPase | chr4:16673176-16674540 FORWARDmoderately similar to ( 360) RAC5_ORYSA Rac-like GTP-binding protein 5 (OsRac5) (GTPase protein RacD) - Oryza sativa (Rice)moderately similar to ( 360) loc_os02g58730 12002.m33488 protein rac-like GTP-binding protein 5, putative, expr…	AT4G35020.1	ARAC3,ATROP6,RAC3,RHO1PS,ROP6	RAC-like 3	LOC_Os02g58730.1	ras-related protein, putative, expressed	30.5	signalling.G-proteins
GRMZM2G410710_T01	2.09305	GRMZM2G410710	GRMZM2G410710_P01	moderately similar to ( 349) AT5G40770 | Symbols: ATPHB3 | ATPHB3 (PROHIBITIN 3) | chr5:16315589-16316621 REVERSEmoderately similar to ( 399) loc_os02g37000 12002.m08788 protein mitochondrial prohibitin complex protein 1, putative, expressedBand_7_prohibitin PHB Band_7 HflC no original description	AT5G40770.1	ATPHB3,PHB3	prohibitin 3	LOC_Os02g37000.1	mitochondrial prohibitin complex protein 1, putative, expressed	9.1.1	mitochondrial electron transport / ATP synthesis.NADH-DH.complex I
GRMZM2G410710_T04	2.46602	GRMZM2G410710	GRMZM2G410710_P04	moderately similar to ( 349) AT5G40770 | Symbols: ATPHB3 | ATPHB3 (PROHIBITIN 3) | chr5:16315589-16316621 REVERSEmoderately similar to ( 399) loc_os02g37000 12002.m08788 protein mitochondrial prohibitin complex protein 1, putative, expressedBand_7_prohibitin PHB Band_7 HflC no original description	AT5G40770.1	ATPHB3,PHB3	prohibitin 3	LOC_Os02g37000.1	mitochondrial prohibitin complex protein 1, putative, expressed	9.1.1	mitochondrial electron transport / ATP synthesis.NADH-DH.complex I
GRMZM2G418956_T01	1.73296	GRMZM2G418956	GRMZM2G418956_P01	moderately similar to ( 357) AT1G34300 | Symbols: | lectin protein kinase family protein | chr1:12503450-12505939 FORWARDhighly similar to ( 827) KPRO_MAIZE Putative receptor protein kinase ZmPK1 precursor (EC 2.7.11.1) - Zea mays (Maize)nearly identical (1277) loc_os06g37670 12006.m08302 protein S-locus-like receptor protein kinase, putative, expressedPkinase S_TKc S_TKc TyrKc Pkinase_Tyr PTKc P…	AT2G19130.1		S-locus lectin protein kinase family protein	LOC_Os06g37670.1	S-locus-like receptor protein kinase, putative, expressed	30.2.17	signalling.receptor kinases.DUF 26
Localization
GRMZM5G891944_T01	2.18532	GRMZM5G891944	GRMZM5G891944_P01	weakly similar to ( 155) AT1G68740 | Symbols: | EXS family protein / ERD1/XPR1/SYG1 family protein | chr1:25812735-25816574 REVERSEmoderately similar to ( 217) loc_os01g02000 12001.m06842 protein phosphate transporter 1, putative, expressed no original description	AT1G68740.1	PHO1;H1	EXS (ERD1/XPR1/SYG1) family protein	LOC_Os01g02000.1	phosphate transporter 1, putative, expressed	34.7	transport.phosphate
GRMZM2G008202_T03	1.97693	GRMZM2G008202	GRMZM2G008202_P03	weakly similar to ( 128) loc_os05g05820 12005.m05109 protein pro-resilin precursor, putative, expressed no original description	AT5G27690.1		Heavy metal transport/detoxification superfamily protein	LOC_Os05g05820.1	pro-resilin precursor, putative, expressed	15.2	metal handling.binding, chelation and storage
GRMZM2G009344_T03	1.84985	GRMZM2G009344	GRMZM2G009344_P03	moderately similar to ( 261) AT1G28220 | Symbols: ATPUP3 | ATPUP3; purine transmembrane transporter | chr1:9860303-9861434 REVERSEmoderately similar to ( 433) loc_os09g29239 12009.m22243 protein ATPUP3, putative, expressedTPT no original description	AT1G28220.1	ATPUP3,PUP3	purine permease 3	LOC_Os09g29239.1	purine permease, putative, expressed	34.10	transport.nucleotides
GRMZM2G009715_T01	3.14285	GRMZM2G009715	GRMZM2G009715_P01	highly similar to ( 583) AT4G04850 | Symbols: KEA3, ATKEA3 | KEA3; potassium ion transmembrane transporter/ potassium:hydrogen antiporter | chr4:2453174-2456891 FORWARDhighly similar to ( 919) loc_os12g42300 12012.m08010 protein glutathione-regulated potassium-efflux system protein kefB, putative, expressedPRK03562 PRK03659 KefB Na_H_Exchanger RosB PRK10669 no original description	AT4G04850.2	ATKEA3,KEA3	K+ efflux antiporter 3	LOC_Os12g42300.1	potasium efflux antiporter protein, putative, expressed	34.15	transport.potassium
GRMZM2G011559_T01	1.74463	GRMZM2G011559	GRMZM2G011559_P01	moderately similar to ( 283) AT3G56190 | Symbols: ALPHA-SNAP2, ASNAP | ALPHA-SNAP2 (ALPHA-SOLUBLE NSF ATTACHMENT PROTEIN 2); binding / soluble NSF attachment protein | chr3:20846119-20848213 REVERSEmoderately similar to ( 307) SNAA_SOLTU Alpha-soluble NSF attachment protein (Alpha-SNAP) (N-ethylmaleimide-sensitive factor attachment protein, alpha) - Solanum tuberosum (Potato)moderately similar to…	AT3G56190.1	ALPHA-SNAP2,ASNAP	alpha-soluble NSF attachment protein 2	LOC_Os08g18110.1	alpha-soluble NSF attachment protein, putative, expressed	29.3.4.99	protein.targeting.secretory pathway.unspecified
GRMZM2G029951_T01	1.64057	GRMZM2G029951	GRMZM2G029951_P01	nearly identical (1074) AT1G63440 | Symbols: HMA5 | HMA5 (HEAVY METAL ATPASE 5); ATPase, coupled to transmembrane movement of ions, phosphorylative mechanism | chr1:23527655-23531109 FORWARDweakly similar to ( 121) PMA1_NICPL Plasma membrane ATPase 1 (EC 3.6.3.6) (Proton pump 1) - Nicotiana plumbaginifolia (Leadwort-leaved tobacco)nearly identical (1743) loc_os02g10290 12002.m06327 protein copper…	AT1G63440.1	HMA5	heavy metal atpase 5	LOC_Os02g10290.1	copper-transporting ATPase, putative, expressed	34.12	transport.metal
GRMZM2G040911_T01	2.11564	GRMZM2G040911	GRMZM2G040911_P01	moderately similar to ( 257) AT5G16530 | Symbols: PIN5 | PIN5 (PIN-FORMED 5); auxin:hydrogen symporter/ transporter | chr5:5400735-5402626 FORWARDmoderately similar to ( 280) PIN4_ORYSA Probable auxin efflux carrier component 4 (OsPIN4) - Oryza sativa (Rice)moderately similar to ( 333) loc_os09g32770 12009.m06363 protein auxin efflux carrier component 4, putative, expressedMem_trans COG0679 no or…	AT5G16530.1	PIN5	Auxin efflux carrier family protein	LOC_Os01g69070.1	auxin efflux carrier component, putative, expressed	17.2.2	hormone metabolism.auxin.signal transduction
GRMZM2G050089_T02	1.59494	GRMZM2G050089	GRMZM2G050089_P02	moderately similar to ( 485) AT5G01990 | Symbols: | auxin efflux carrier family protein | chr5:377373-379600 REVERSEhighly similar to ( 710) loc_os01g60230 12001.m150756 protein auxin hydrogen symporter, putative, expressedMem_trans no original description	AT5G01990.1		Auxin efflux carrier family protein	LOC_Os01g60230.1	auxin efflux carrier component, putative, expressed	34.99	transport.misc
GRMZM2G050412_T01	3.24607	GRMZM2G050412	GRMZM2G050412_P01	weakly similar to ( 109) SALT_ORYSA Salt stress-induced protein (Salt protein) (Protein lectin-like) (Protein mannose-binding lectin) - Oryza sativa (Rice)moderately similar to ( 213) loc_os12g14440 12012.m05412 protein jasmonate-induced protein, putative, expressed no original description	AT1G19715.3		Mannose-binding lectin superfamily protein	LOC_Os12g14440.1	Jacalin-like lectin domain containing protein, putative, expressed	26.16	misc.myrosinases-lectin-jacalin
GRMZM2G052812_T04	1.84404	GRMZM2G052812	GRMZM2G052812_P04	moderately similar to ( 229) AT1G60710 | Symbols: ATB2 | ATB2; oxidoreductase | chr1:22355073-22356627 REVERSEmoderately similar to ( 267) IN22_MAIZE IN2-2 protein - Zea mays (Maize)moderately similar to ( 254) loc_os04g26920 12004.m101502 protein IN2-2 protein, putative, expressedTas no original description	AT1G60710.1	ATB2	NAD(P)-linked oxidoreductase superfamily protein	LOC_Os04g26910.1	oxidoreductase, aldo/keto reductase family protein, putative, expressed	17.2.3	hormone metabolism.auxin.induced-regulated-responsive-activated
GRMZM2G060952_T01	2.05476	GRMZM2G060952	GRMZM2G060952_P01	moderately similar to ( 374) AT1G59960 | Symbols: | aldo/keto reductase, putative | chr1:22071410-22073067 REVERSEmoderately similar to ( 417) NADO1_ORYSA Probable NAD(P)H-dependent oxidoreductase 1 (EC 1.1.1.-) - Oryza sativa (Rice)highly similar to ( 545) loc_os03g13390 12003.m06784 protein NAD(P)H-dependent oxidoreductase, putative, expressedAldo_ket_red ARA1 dkgA dkgB Tas no original descript…	AT1G59960.1		NAD(P)-linked oxidoreductase superfamily protein	LOC_Os03g13390.2	oxidoreductase, aldo/keto reductase family protein, putative, expressed	3.5	minor CHO metabolism.others
GRMZM2G063306_T01	3.8287	GRMZM2G063306	GRMZM2G063306_P01	moderately similar to ( 202) AT5G13750 | Symbols: ZIFL1 | ZIFL1 (ZINC INDUCED FACILITATOR-like 1); tetracycline:hydrogen antiporter | chr5:4438318-4440829 FORWARDmoderately similar to ( 278) loc_os11g04020 12011.m04597 protein major facilitator superfamily antiporter, putative, expressed no original description	AT5G13750.1	ZIFL1	zinc induced facilitator-like 1	LOC_Os11g04020.1	major facilitator superfamily antiporter, putative, expressed	34.16	transport.ABC transporters and multidrug resistance systems
GRMZM2G063306_T02	2.31221	GRMZM2G063306	GRMZM2G063306_P02	weakly similar to ( 178) AT3G43790 | Symbols: ZIFL2 | ZIFL2 (ZINC INDUCED FACILITATOR-like 2); carbohydrate transmembrane transporter/ sugar:hydrogen symporter | chr3:15655443-15658848 FORWARDmoderately similar to ( 253) loc_os11g04020 12011.m04597 protein major facilitator superfamily antiporter, putative, expressed no original description	AT3G43790.1	ZIFL2	zinc induced facilitator-like 2	LOC_Os11g04020.1	major facilitator superfamily antiporter, putative, expressed	34.16	transport.ABC transporters and multidrug resistance systems
GRMZM2G064382_T01	1.69371	GRMZM2G064382	GRMZM2G064382_P01	moderately similar to ( 323) AT1G10970 | Symbols: ZIP4, ATZIP4 | ZIP4 (ZINC TRANSPORTER 4 PRECURSOR); cation transmembrane transporter/ copper ion transmembrane transporter | chr1:3665201-3666933 REVERSEmoderately similar to ( 228) loc_os06g37010 12006.m08236 protein zinc transporter 4, chloroplast precursor, putative, expressedZip no original description	AT1G10970.1	ATZIP4,ZIP4	zinc transporter 4 precursor	LOC_Os06g37010.1	metal cation transporter, putative, expressed	34.12	transport.metal
GRMZM2G064657_T01	2.63193	GRMZM2G064657	GRMZM2G064657_P01	highly similar to ( 829) AT1G68740 | Symbols: | EXS family protein / ERD1/XPR1/SYG1 family protein | chr1:25812735-25816574 REVERSEnearly identical (1088) loc_os06g29790 12006.m07523 protein phosphate transporter 1, putative, expressedEXS COG5409 no original description	AT1G68740.1	PHO1;H1	EXS (ERD1/XPR1/SYG1) family protein	LOC_Os06g29790.1	phosphate transporter 1, putative, expressed	34.7	transport.phosphate
GRMZM2G072071_T01	1.89287	GRMZM2G072071	GRMZM2G072071_P01	highly similar to ( 819) AT5G39040 | Symbols: ATTAP2, TAP2 | ATTAP2; ATPase, coupled to transmembrane movement of substances / transporter | chr5:15625660-15629621 FORWARDmoderately similar to ( 309) MDR_ORYSA Putative multidrug resistance protein (P-glycoprotein) - Oryza sativa (Rice)nearly identical (1062) loc_os03g54790 12003.m10395 protein ATP-binding cassette sub-family B member 10, mitochon…	AT5G39040.1	ALS1,ATTAP2,TAP2	transporter associated with antigen processing protein 2	LOC_Os03g54790.1	ABC transporter, ATP-binding protein, putative, expressed	34.16	transport.ABC transporters and multidrug resistance systems
GRMZM2G076771_T01	1.71747	GRMZM2G076771	GRMZM2G076771_P01	moderately similar to ( 418) AT5G13770 | Symbols: | pentatricopeptide (PPR) repeat-containing protein | chr5:4445461-4447290 FORWARDweakly similar to ( 118) RF1_ORYSA Rf1 protein, mitochondrial precursor (PPR protein) (Fertility restorer) (Restorer for CMS) - Oryza sativa (Rice)highly similar to ( 875) loc_os04g49350 12004.m09870 protein expressed protein no original description	AT5G13770.1		Pentatricopeptide repeat (PPR-like) superfamily protein	LOC_Os04g49350.1	PPR repeat domain containing protein, putative, expressed	35.1.5	not assigned.no ontology.pentatricopeptide (PPR) repeat-containing protein
GRMZM2G080387_T01	1.7753	GRMZM2G080387	GRMZM2G080387_P01	highly similar to ( 788) AT2G34190 | Symbols: | xanthine/uracil permease family protein | chr2:14437065-14439407 FORWARDhighly similar to ( 835) loc_os09g15170 12009.m04780 protein permease, putative, expressedXan_ur_permease UraA PRK10720 no original description	AT2G34190.1		Xanthine/uracil permease family protein	LOC_Os09g15170.1	nucleobase-ascorbate transporter, putative, expressed	34.99	transport.misc
GRMZM2G083156_T01	1.53966	GRMZM2G083156	GRMZM2G083156_P01	moderately similar to ( 225) AT2G25680 | Symbols: MOT1 | MOT1 (molybdate transporter 1); molybdate ion transmembrane transporter/ sulfate transmembrane transporter | chr2:10933167-10934537 REVERSEmoderately similar to ( 479) loc_os08g01120 12008.m04261 protein sulfate transporter, putative, expressed no original description	AT2G25680.1	MOT1	molybdate transporter 1	LOC_Os08g01120.1	sulfate transporter, putative, expressed	35.2	not assigned.unknown
GRMZM2G092718_T01	2.28527	GRMZM2G092718	GRMZM2G092718_P01	no original description	AT5G23760.1		Copper transport protein family	LOC_Os10g36200.2	heavy metal-associated domain containing protein, expressed	34.12	transport.metal
GRMZM2G112377_T01	2.30375	GRMZM2G112377	GRMZM2G112377_P01	highly similar to ( 766) AT3G54700 | Symbols: | carbohydrate transmembrane transporter/ phosphate transmembrane transporter/ sugar:hydrogen symporter | chr3:20248463-20250070 REVERSEhighly similar to ( 798) loc_os08g45000 12008.m08471 protein inorganic phosphate transporter 1-7, putative, expressedSugar_tr no original description	AT3G54700.1	PHT1;7	phosphate transporter 1;7	LOC_Os08g45000.1	inorganic phosphate transporter, putative, expressed	34.7	transport.phosphate
GRMZM2G115658_T01	2.55489	GRMZM2G115658	GRMZM2G115658_P01	moderately similar to ( 499) AT3G43790 | Symbols: ZIFL2 | ZIFL2 (ZINC INDUCED FACILITATOR-like 2); carbohydrate transmembrane transporter/ sugar:hydrogen symporter | chr3:15655443-15658848 FORWARDhighly similar to ( 699) loc_os12g03899 12012.m04385 protein carbohydrate transporter/ sugar porter/ transporter, putative, expressedMFS_1 no original description	AT5G13750.1	ZIFL1	zinc induced facilitator-like 1	LOC_Os12g03899.1	major facilitator superfamily antiporter, putative, expressed	34.16	transport.ABC transporters and multidrug resistance systems
GRMZM2G115658_T02	2.29401	GRMZM2G115658	GRMZM2G115658_P02	moderately similar to ( 440) AT5G13750 | Symbols: ZIFL1 | ZIFL1 (ZINC INDUCED FACILITATOR-like 1); tetracycline:hydrogen antiporter | chr5:4438318-4440829 FORWARDhighly similar to ( 641) loc_os12g03899 12012.m04385 protein carbohydrate transporter/ sugar porter/ transporter, putative, expressedMFS_1 no original description	AT5G13750.1	ZIFL1	zinc induced facilitator-like 1	LOC_Os12g03899.1	major facilitator superfamily antiporter, putative, expressed	34.16	transport.ABC transporters and multidrug resistance systems
GRMZM2G115658_T03	2.27572	GRMZM2G115658	GRMZM2G115658_P03	moderately similar to ( 263) AT3G43790 | Symbols: ZIFL2 | ZIFL2 (ZINC INDUCED FACILITATOR-like 2); carbohydrate transmembrane transporter/ sugar:hydrogen symporter | chr3:15655443-15658848 FORWARDmoderately similar to ( 389) loc_os12g03899 12012.m04385 protein carbohydrate transporter/ sugar porter/ transporter, putative, expressed no original description	AT5G13750.2	ZIFL1	zinc induced facilitator-like 1	LOC_Os12g03899.4	major facilitator superfamily antiporter, putative, expressed	34.16	transport.ABC transporters and multidrug resistance systems
GRMZM2G120922_T01	2.99607	GRMZM2G120922	GRMZM2G120922_P01	highly similar to ( 881) AT1G65730 | Symbols: YSL7 | YSL7 (YELLOW STRIPE LIKE 7); oligopeptide transporter | chr1:24442639-24446122 FORWARDnearly identical (1144) loc_os02g42220 12002.m09259 protein transposon protein, putative, unclassified, expressedOPT COG1297 no original description	AT1G65730.1	YSL7	YELLOW STRIPE like 7			34.13	transport.peptides and oligopeptides
GRMZM2G134888_T01	2.37117	GRMZM2G134888	GRMZM2G134888_P01	highly similar to ( 566) AT2G39130 | Symbols: | amino acid transporter family protein | chr2:16323171-16326744 REVERSEhighly similar to ( 821) loc_os02g01100 12002.m100064 protein amino acid permease, putative, expressedAa_trans SdaC no original description	AT2G39130.1		Transmembrane amino acid transporter family protein	LOC_Os02g01100.2	transmembrane amino acid transporter protein, putative, expressed	34.3	transport.amino acids
GRMZM2G135877_T01	1.59821	GRMZM2G135877	GRMZM2G135877_P01	moderately similar to ( 338) AT1G58340 | Symbols: ZF14 | ZF14; antiporter/ drug transporter/ transporter | chr1:21653162-21655117 FORWARDhighly similar to ( 501) loc_os03g12790 12003.m06727 protein antiporter/ drug transporter/ transporter, putative, expressedNorM PRK01766 MatE PRK00187 no original description	AT1G58340.1	ZF14	MATE efflux family protein	LOC_Os03g12790.1	MATE efflux family protein, putative, expressed	34.99	transport.misc
GRMZM2G154460_T01	2.68028	GRMZM2G154460	GRMZM2G154460_P01	moderately similar to ( 253) AT4G34950 | Symbols: | nodulin family protein | chr4:16642544-16644759 REVERSEmoderately similar to ( 429) loc_os09g36600 12009.m22023 protein nodulin-like protein, putative, expressedNodulin-like no original description	AT4G34950.1		Major facilitator superfamily protein	LOC_Os09g36600.1	nodulin, putative, expressed	33.99	development.unspecified
GRMZM2G154845_T02	2.61283	GRMZM2G154845	GRMZM2G154845_P02	moderately similar to ( 427) AT5G52450 | Symbols: | MATE efflux protein-related | chr5:21289042-21291749 REVERSEhighly similar to ( 694) loc_os06g49310 12006.m091782 protein transparent testa 12 protein, putative, expressedNorM PRK01766 MatE PRK00187 no original description	AT5G52450.1		MATE efflux family protein	LOC_Os06g49310.1	MATE efflux family protein, putative, expressed	34.99	transport.misc
GRMZM2G157912_T01	1.70642	GRMZM2G157912	GRMZM2G157912_P01	weakly similar to ( 142) AT2G26900 | Symbols: | bile acid:sodium symporter family protein | chr2:11475156-11477870 REVERSEweakly similar to ( 154) loc_os01g45750 12001.m43113 protein bile acid sodium symporter/ transporter, putative, expressed no original description	AT2G26900.1		Sodium Bile acid symporter family	LOC_Os01g45750.1	bile acid sodium symporter family protein, putative, expressed	34.14	transport.unspecified cations
GRMZM2G163406_T01	3.54596	GRMZM2G163406	GRMZM2G163406_P01	weakly similar to ( 175) loc_os12g09700 12012.m04954 protein jasmonate-induced protein, putative, expressed no original description	AT1G19715.1		Mannose-binding lectin superfamily protein	LOC_Os12g14440.1	Jacalin-like lectin domain containing protein, putative, expressed	20.1	stress.biotic
GRMZM2G163406_T04	2.60699	GRMZM2G163406	GRMZM2G163406_P04	no original description	AT1G19715.2		Mannose-binding lectin superfamily protein	LOC_Os12g14440.1	Jacalin-like lectin domain containing protein, putative, expressed	35.2	not assigned.unknown
GRMZM2G163406_T07	4.2362	GRMZM2G163406	GRMZM2G163406_P07	no original description				LOC_Os12g09700.1	Jacalin-like lectin domain containing protein, putative, expressed	35.2	not assigned.unknown
GRMZM2G174458_T01	2.50756	GRMZM2G174458	GRMZM2G174458_P01	moderately similar to ( 398) AT5G52450 | Symbols: | MATE efflux protein-related | chr5:21289042-21291749 REVERSEhighly similar to ( 521) loc_os10g11354 12010.m04463 protein transparent testa 12 protein, putative, expressedNorM PRK01766 MatE PRK00187 no original description	AT5G52450.1		MATE efflux family protein	LOC_Os10g11354.1	MATE efflux family protein, putative, expressed	34.99	transport.misc
GRMZM2G174797_T02	2.06969	GRMZM2G174797	GRMZM2G174797_P02	weakly similar to ( 197) AT3G03610 | Symbols: | phagocytosis and cell motility protein ELMO1-related | chr3:869479-871687 FORWARDmoderately similar to ( 228) loc_os12g03270 12012.m26819 protein domain of unknown function DUF609 containing protein, expressedELMO_CED12 no original description	AT3G03610.1		ELMO/CED-12 family protein	LOC_Os12g03270.1	ELMO/CED-12 family protein, putative, expressed	35.1	not assigned.no ontology
GRMZM2G178190_T01	2.3092	GRMZM2G178190	GRMZM2G178190_P01	highly similar to ( 630) AT1G47240 | Symbols: NRAMP2, ATNRAMP2 | NRAMP2; inorganic anion transmembrane transporter/ metal ion transmembrane transporter | chr1:17309043-17311308 REVERSEhighly similar to ( 806) loc_os03g11010 12003.m06553 protein metal transporter Nramp3, putative, expressedNramp PRK00701 MntH no original description	AT1G47240.1	ATNRAMP2,NRAMP2	NRAMP metal ion transporter 2	LOC_Os03g11010.1	natural resistance-associated macrophage protein, putative, expressed	34.12	transport.metal
GRMZM2G180720_T01	1.90434	GRMZM2G180720	GRMZM2G180720_P01	highly similar to ( 508) AT1G61800 | Symbols: GPT2 | GPT2; antiporter/ glucose-6-phosphate transmembrane transporter | chr1:22824527-22826459 FORWARDmoderately similar to ( 235) TPT_SPIOL Triose phosphate/phosphate translocator, chloroplast precursor (cTPT) (p36) (E29) - Spinacia oleracea (Spinach)highly similar to ( 628) loc_os08g08840 12008.m080099 protein glucose-6-phosphate/phosphate transloc…	AT1G61800.1	ATGPT2,GPT2	glucose-6-phosphate/phosphate translocator 2	LOC_Os08g08840.1	phosphate/phosphate translocator, putative, expressed	34.8	transport.metabolite transporters at the envelope membrane
GRMZM2G180720_T02	2.34537	GRMZM2G180720	GRMZM2G180720_P02	highly similar to ( 509) AT1G61800 | Symbols: GPT2 | GPT2; antiporter/ glucose-6-phosphate transmembrane transporter | chr1:22824527-22826459 FORWARDmoderately similar to ( 236) TPT_SPIOL Triose phosphate/phosphate translocator, chloroplast precursor (cTPT) (p36) (E29) - Spinacia oleracea (Spinach)highly similar to ( 629) loc_os08g08840 12008.m080099 protein glucose-6-phosphate/phosphate transloc…	AT1G61800.1	ATGPT2,GPT2	glucose-6-phosphate/phosphate translocator 2	LOC_Os08g08840.1	phosphate/phosphate translocator, putative, expressed	34.8	transport.metabolite transporters at the envelope membrane
GRMZM2G180720_T03	2.06716	GRMZM2G180720	GRMZM2G180720_P03	highly similar to ( 508) AT1G61800 | Symbols: GPT2 | GPT2; antiporter/ glucose-6-phosphate transmembrane transporter | chr1:22824527-22826459 FORWARDmoderately similar to ( 236) TPT_SPIOL Triose phosphate/phosphate translocator, chloroplast precursor (cTPT) (p36) (E29) - Spinacia oleracea (Spinach)highly similar to ( 628) loc_os08g08840 12008.m080099 protein glucose-6-phosphate/phosphate transloc…	AT1G61800.1	ATGPT2,GPT2	glucose-6-phosphate/phosphate translocator 2	LOC_Os08g08840.1	phosphate/phosphate translocator, putative, expressed	34.8	transport.metabolite transporters at the envelope membrane
GRMZM2G332562_T01	1.8592	GRMZM2G332562	GRMZM2G332562_P01	moderately similar to ( 481) AT3G30390 | Symbols: | amino acid transporter family protein | chr3:11977112-11978827 REVERSEhighly similar to ( 677) loc_os02g09810 12002.m100130 protein amino acid transporter-like protein, putative, expressedAa_trans SdaC no original description	AT3G30390.1		Transmembrane amino acid transporter family protein	LOC_Os02g09810.1	amino acid transporter, putative, expressed	34.3	transport.amino acids
GRMZM2G374812_T02	1.74122	GRMZM2G374812	GRMZM2G374812_P02	moderately similar to ( 493) AT1G11260 | Symbols: STP1, ATSTP1 | STP1 (SUGAR TRANSPORTER 1); carbohydrate transmembrane transporter/ sugar:hydrogen symporter | chr1:3777460-3780133 FORWARDhighly similar to ( 600) HEX6_RICCO Hexose carrier protein HEX6 - Ricinus communis (Castor bean)highly similar to ( 719) loc_os03g01170 12003.m05668 protein hexose carrier protein HEX6, putative, expressedSugar_…	AT1G11260.1	ATSTP1,STP1	sugar transporter 1	LOC_Os10g41190.1	transporter family protein, putative, expressed	34.2	transport.sugars
GRMZM2G374812_T03	1.69773	GRMZM2G374812	GRMZM2G374812_P03	moderately similar to ( 204) AT1G11260 | Symbols: STP1, ATSTP1 | STP1 (SUGAR TRANSPORTER 1); carbohydrate transmembrane transporter/ sugar:hydrogen symporter | chr1:3777460-3780133 FORWARDmoderately similar to ( 243) HEX6_RICCO Hexose carrier protein HEX6 - Ricinus communis (Castor bean)moderately similar to ( 297) loc_os03g01170 12003.m05668 protein hexose carrier protein HEX6, putative, express…	AT5G23270.1	ATSTP11,STP11	sugar transporter 11	LOC_Os03g01170.1	transporter family protein, putative, expressed	34.2	transport.sugars
GRMZM2G382673_T01	1.85251	GRMZM2G382673	GRMZM2G382673_P01	weakly similar to ( 125) AT5G42850 | Symbols: | INVOLVED IN: cell redox homeostasis; LOCATED IN: cellular_component unknown; EXPRESSED IN: 22 plant structures; EXPRESSED DURING: 13 growth stages; CONTAINS InterPro DOMAIN/s: Thioredoxin fold (InterPro:IPR012335), Thioredoxin-like fold (InterPro:IPR012336), Protein of unknown function DUF953, thioredoxin-like (InterPro:IPR010357); Has 237 Blast hit…	AT5G42850.1		Thioredoxin superfamily protein	LOC_Os06g21550.1	thioredoxin domain-containing protein 17, putative, expressed	35.2	not assigned.unknown
GRMZM2G398198_T01	1.64576	GRMZM2G398198	GRMZM2G398198_P01	moderately similar to ( 350) AT2G38970 | Symbols: | zinc finger (C3HC4-type RING finger) family protein | chr2:16274135-16276651 FORWARDmoderately similar to ( 496) loc_os10g32760 12010.m06112 protein protein binding protein, putative, expressedvWA_C3HC4_type vWA_subgroup VWA VWA vWA_interalpha_trypsin_inhibitor vWFA no original description	AT5G60710.1		Zinc finger (C3HC4-type RING finger) family protein	LOC_Os10g32760.1	zinc finger family protein, putative, expressed	29.5.11.4.2	protein.degradation.ubiquitin.E3.RING
GRMZM2G421126_T01	4.59571	GRMZM2G421126	GRMZM2G421126_P01	moderately similar to ( 255) AT4G19970 | Symbols: | unknown protein | chr4:10818242-10825343 FORWARDmoderately similar to ( 365) loc_os03g63280 12003.m11196 protein regulatory protein, putative, expressed no original description	AT4G19970.1			LOC_Os03g63280.1	regulatory protein, putative, expressed	35.2	not assigned.unknown
GRMZM2G421491_T01	11.7647	GRMZM2G421491	GRMZM2G421491_P01	nearly identical (1181) AT4G16370 | Symbols: ATOPT3, OPT3 | ATOPT3 (OLIGOPEPTIDE TRANSPORTER); oligopeptide transporter | chr4:9247514-9250071 REVERSEnearly identical (1264) loc_os03g54000 12003.m34932 protein oligopeptide transporter 3, putative, expressedOPT no original description	AT4G16370.1	ATOPT3,OPT3	oligopeptide transporter	LOC_Os03g54000.1	oligopeptide transporter, putative, expressed	34.13	transport.peptides and oligopeptides
GRMZM2G476000_T01	1.49515	GRMZM2G476000	GRMZM2G476000_P01	nearly identical (1298) AT3G57330 | Symbols: ACA11 | ACA11 (autoinhibited Ca2+-ATPase 11); calcium-transporting ATPase/ calmodulin binding | chr3:21211655-21216375 REVERSEnearly identical (1741) ACA3_ORYSA Calcium-transporting ATPase 3, plasma membrane-type (EC 3.6.3.8) (Ca(2+)-ATPase isoform 3) - Oryza sativa (Rice)nearly identical (1741) loc_os01g71240 12001.m13167 protein calcium-transporting …	AT3G57330.1	ACA11	autoinhibited Ca2+-ATPase 11	LOC_Os01g71240.1	calcium-transporting ATPase, plasma membrane-type, putative, expressed	30.3	signalling.calcium
GRMZM2G476069_T01	3.24569	GRMZM2G476069	GRMZM2G476069_P01	highly similar to ( 572) AT2G26690 | Symbols: | nitrate transporter (NTP2) | chr2:11347347-11350916 REVERSEhighly similar to ( 716) loc_os01g37590 12001.m43056 protein peptide transporter PTR2, putative, expressedPTR2 PTR2 no original description	AT2G26690.1		Major facilitator superfamily protein	LOC_Os01g37590.1	peptide transporter PTR2, putative, expressed	34.13	transport.peptides and oligopeptides
GRMZM5G831951_T01	2.72456	GRMZM5G831951	GRMZM5G831951_P01	weakly similar to ( 153) AT2G17380 | Symbols: AP19 | AP19; protein binding / protein transporter | chr2:7553122-7554887 FORWARDvery weakly similar to (82.0) AP2S1_MAIZE AP-2 complex subunit sigma-1 (Clathrin coat assembly protein AP17) (Clathrin coat-associated protein AP17) (Plasma membrane adaptor AP-2 17 kDa protein) (Clathrin assembly protein 2 small chain) - Zea mays (Maize)weakly similar to…	AT2G17380.1	AP19	associated protein 19	LOC_Os03g59660.1	clathrin adaptor complex small chain domain containing protein, expressed	31.4	cell.vesicle transport
GRMZM5G836353_T01	2.0313	GRMZM5G836353	GRMZM5G836353_P01	weakly similar to ( 163) AT4G15760 | Symbols: MO1 | MO1 (MONOOXYGENASE 1); electron carrier/ oxidoreductase | chr4:8972785-8974548 REVERSEmoderately similar to ( 220) loc_os02g27200 12002.m07864 protein monooxygenase, putative, expressedUbiH no original description	AT4G15760.1	MO1	monooxygenase 1	LOC_Os02g27200.1	expressed protein	26.7	misc.oxidases - copper, flavone etc
GRMZM5G836353_T03	2.86984	GRMZM5G836353	GRMZM5G836353_P03	moderately similar to ( 265) AT4G15760 | Symbols: MO1 | MO1 (MONOOXYGENASE 1); electron carrier/ oxidoreductase | chr4:8972785-8974548 REVERSEmoderately similar to ( 371) loc_os02g27200 12002.m07864 protein monooxygenase, putative, expressedUbiH PRK06847 PRK07538 PRK06753 FAD_binding_3 no original description	AT4G15760.1	MO1	monooxygenase 1	LOC_Os02g27200.1	expressed protein	26.7	misc.oxidases - copper, flavone etc
GRMZM5G836353_T04	2.41673	GRMZM5G836353	GRMZM5G836353_P04	very weakly similar to (97.1) loc_os02g27200 12002.m07864 protein monooxygenase, putative, expressed no original description	AT4G15760.1	MO1	monooxygenase 1	LOC_Os02g27200.1	expressed protein	26.7	misc.oxidases - copper, flavone etc
GRMZM5G852877_T02	1.57082	GRMZM5G852877	GRMZM5G852877_P02	moderately similar to ( 372) AT3G54110 | Symbols: ATPUMP1, UCP, PUMP1, ATUCP1, UCP1 | PUMP1 (PLANT UNCOUPLING MITOCHONDRIAL PROTEIN 1); binding / oxidative phosphorylation uncoupler | chr3:20038890-20040996 FORWARDmoderately similar to ( 426) loc_os01g74640 12001.m150863 protein mitochondrial uncoupling protein 2, putative, expressedMito_carr no original description	AT3G54110.1	ATPUMP1,ATUCP1,PUMP1,UCP,UCP1	plant uncoupling mitochondrial protein 1	LOC_Os01g74640.1	mitochondrial carrier protein, putative, expressed	34.9	transport.metabolite transporters at the mitochondrial membrane
Metabolic process
AC148152.3_FGT005	2.24891	AC148152.3_FG005	AC148152.3_FGP005	moderately similar to ( 307) AT1G06620 | Symbols: | 2-oxoglutarate-dependent dioxygenase, putative | chr1:2025618-2027094 FORWARDmoderately similar to ( 268) DV4H_CATRO Desacetoxyvindoline 4-hydroxylase (EC 1.14.11.20) - Catharanthus roseus (Rosy periwinkle) (Madagascar periwinkle)moderately similar to ( 338) loc_os03g48430 12003.m09851 protein 1-aminocyclopropane-1-carboxylate oxidase, putative,…	AT1G06620.1		2-oxoglutarate (2OG) and Fe(II)-dependent oxygenase superfamily protein	LOC_Os03g48430.1	1-aminocyclopropane-1-carboxylate oxidase homolog 4, putative, expressed	17.5.1	hormone metabolism.ethylene.synthesis-degradation
AC192244.3_FGT007	1.82283	AC192244.3_FG007	AC192244.3_FGP007	moderately similar to ( 220) AT2G18250 | Symbols: ATCOAD | ATCOAD (4-phosphopantetheine adenylyltransferase); nucleotidyltransferase/ pantetheine-phosphate adenylyltransferase | chr2:7940025-7941499 FORWARDmoderately similar to ( 255) loc_os02g04120 12002.m05761 protein bifunctional coenzyme A synthase, putative, expressedPPAT_CoAS COG1019 PRK00777 no original description	AT2G18250.1	ATCOAD,COAD	4-phosphopantetheine adenylyltransferase	LOC_Os02g04120.1	cytidylyltransferase domain containing protein, expressed	18.4.8	Co-factor and vitamine metabolism.pantothenate.pantetheine-phosphate adenylyltransferase (PPAT)
AC200099.4_FGT006	1.61386	AC200099.4_FG006	AC200099.4_FGP006	weakly similar to ( 159) AT3G48270 | Symbols: CYP71A26 | CYP71A26; electron carrier/ heme binding / iron ion binding / monooxygenase/ oxygen binding | chr3:17876571-17878173 FORWARDweakly similar to ( 159) C71A2_SOLME Cytochrome P450 71A2 (EC 1.14.-.-) (CYPLXXIA2) (P-450EG4) - Solanum melongena (Eggplant) (Aubergine)moderately similar to ( 244) loc_os01g12740 12001.m07887 protein cytochrome P450 …	AT3G48270.1	CYP71A26	cytochrome P450, family 71, subfamily A, polypeptide 26	LOC_Os01g12740.1	cytochrome P450, putative, expressed	26.10	misc.cytochrome P450
AC203294.3_FGT001	1.99886	AC203294.3_FG001	AC203294.3_FGP001	highly similar to ( 525) AT5G12180 | Symbols: CPK17 | CPK17; ATP binding / calcium ion binding / calmodulin-dependent protein kinase/ kinase/ protein kinase/ protein serine/threonine kinase | chr5:3937136-3939323 FORWARDmoderately similar to ( 432) CDPK2_ORYSA Calcium-dependent protein kinase, isoform 2 (EC 2.7.11.1) (CDPK 2) - Oryza sativa (Rice)highly similar to ( 592) loc_os01g59360 12001.m120…	AT5G19360.1	CPK34	calcium-dependent protein kinase 34	LOC_Os05g41270.1	CAMK_CAMK_like.4 - CAMK includes calcium/calmodulin depedent protein kinases, expressed	29.4	protein.postranslational modification
AC226235.2_FGT001	3.04942	AC226235.2_FG001	AC226235.2_FGP001	moderately similar to ( 372) AT1G75280 | Symbols: | isoflavone reductase, putative | chr1:28252030-28253355 FORWARDhighly similar to ( 571) IFRH_MAIZE Isoflavone reductase homolog IRL (EC 1.3.1.-) - Zea mays (Maize)moderately similar to ( 398) loc_os01g01660 12001.m06810 protein isoflavone reductase homolog IRL, putative, expressedNmrA no original description	AT1G75290.1		NAD(P)-binding Rossmann-fold superfamily protein	LOC_Os01g01660.1	isoflavone reductase, putative, expressed	16.8.5.1	secondary metabolism.flavonoids.isoflavones.isoflavone reductase
AC226723.2_FGT001	1.6835	AC226723.2_FG001	AC226723.2_FGP001	very weakly similar to (95.5) AT5G11670 | Symbols: ATNADP-ME2 | ATNADP-ME2 (NADP-malic enzyme 2); malate dehydrogenase (oxaloacetate-decarboxylating) (NADP+)/ malic enzyme/ oxidoreductase, acting on NADH or NADPH, NAD or NADP as acceptor | chr5:3754456-3758040 FORWARDvery weakly similar to ( 100) MAOX_MESCR NADP-dependent malic enzyme (EC 1.1.1.40) (NADP-ME) - Mesembryanthemum crystallinum (Commo…	AT2G19900.1	ATNADP-ME1,NADP-ME1	NADP-malic enzyme 1	LOC_Os01g52500.1	NADP-dependent malic enzyme, putative, expressed	8.2.10	TCA / org transformation.other organic acid transformatons.malic
AC234091.1_FGT001	1.92498	AC234091.1_FG001	AC234091.1_FGP001	highly similar to ( 794) AT1G78060 | Symbols: | glycosyl hydrolase family 3 protein | chr1:29349796-29352868 REVERSEmoderately similar to ( 349) XYNB_PRUPE Putative beta-D-xylosidase (EC 3.2.1.-) (PpAz152) (Fragment) - Prunus persica (Peach)nearly identical (1160) loc_os11g18730 12011.m05948 protein beta-D-xylosidase, putative, expressedGlyco_hydro_3_C Glyco_hydro_3 BglX no original description	AT1G78060.1		Glycosyl hydrolase family protein	LOC_Os11g18730.1	glycosyl hydrolase family 3 protein, putative, expressed	10.6.2	cell wall.degradation.mannan-xylose-arabinose-fucose
AC235540.1_FGT002	1.93314	AC235540.1_FG002	AC235540.1_FGP002	moderately similar to ( 323) AT1G67510 | Symbols: | leucine-rich repeat family protein | chr1:25297477-25300184 REVERSEweakly similar to ( 133) PSKR_DAUCA Phytosulfokine receptor precursor (EC 2.7.11.1) (Phytosulfokine LRR receptor kinase) - Daucus carota (Carrot)highly similar to ( 553) loc_os11g19480 12011.m06023 protein ATP binding protein, putative, expressedPkinase_Tyr Pkinase PTKc S_TKc S_T…	AT1G67510.1		Leucine-rich repeat protein kinase family protein	LOC_Os12g13300.1	expressed protein	30.2.11	signalling.receptor kinases.leucine rich repeat XI
GRMZM2G002523_T01	2.18811	GRMZM2G002523	GRMZM2G002523_P01	nearly identical (1723) AT5G17420 | Symbols: IRX3, CESA7, ATCESA7, MUR10 | IRX3 (IRREGULAR XYLEM 3); cellulose synthase | chr5:5736859-5741407 REVERSEnearly identical (1996) loc_os09g25490 12009.m05701 protein CESA9 - cellulose synthase, expressedCellulose_synt no original description	AT5G17420.1	ATCESA7,CESA7,IRX3,MUR10	Cellulose synthase family protein	LOC_Os09g25490.1	CESA9 - cellulose synthase, expressed	10.2.1	cell wall.cellulose synthesis.cellulose synthase
GRMZM2G006370_T02	1.61512	GRMZM2G006370	GRMZM2G006370_P02	highly similar to ( 588) AT5G58520 | Symbols: | protein kinase family protein | chr5:23655312-23657943 FORWARDnearly identical (1017) loc_os03g18430 12003.m07266 protein ATP binding protein, putative, expressedPkinase_Tyr TyrKc S_TKc PTKc Pkinase S_TKc PTKc_Csk_like PTKc_Csk PTKc_Srm_Brk PTKc_Jak_rpt2 PTKc_InsR_like no original description	AT5G58520.1		Protein kinase superfamily protein	LOC_Os03g18430.1	protein kinase, putative, expressed	29.4	protein.postranslational modification
GRMZM2G009479_T02	1.5365	GRMZM2G009479	GRMZM2G009479_P02	highly similar to ( 891) AT3G45140 | Symbols: LOX2, ATLOX2 | LOX2 (LIPOXYGENASE 2); lipoxygenase | chr3:16525437-16529233 FORWARDnearly identical (1226) LOX23_HORVU Lipoxygenase 2.3, chloroplast precursor (EC 1.13.11.12) (LOX2:Hv:3) - Hordeum vulgare (Barley)nearly identical (1217) loc_os02g10120 12002.m06309 protein lipoxygenase 2.3, chloroplast precursor, putative, expressedLipoxygenase PLAT_LH…	AT3G45140.1	ATLOX2,LOX2	lipoxygenase 2	LOC_Os02g10120.1	lipoxygenase, putative, expressed	17.7.1.2	hormone metabolism.jasmonate.synthesis-degradation.lipoxygenase
GRMZM2G011651_T01	2.04957	GRMZM2G011651	GRMZM2G011651_P01	highly similar to ( 889) AT5G17420 | Symbols: IRX3, CESA7, ATCESA7, MUR10 | IRX3 (IRREGULAR XYLEM 3); cellulose synthase | chr5:5736859-5741407 REVERSEnearly identical (1076) loc_os09g25490 12009.m05701 protein CESA9 - cellulose synthase, expressedCellulose_synt no original description	AT5G05170.1	ATCESA3,ATH-B,CESA3,CEV1,IXR1	Cellulose synthase family protein	LOC_Os07g24190.1	CESA3 - cellulose synthase, expressed	10.2.1	cell wall.cellulose synthesis.cellulose synthase
GRMZM2G012176_T01	1.61456	GRMZM2G012176	GRMZM2G012176_P01	moderately similar to ( 324) AT1G67510 | Symbols: | leucine-rich repeat family protein | chr1:25297477-25300184 REVERSEweakly similar to ( 128) PSKR_DAUCA Phytosulfokine receptor precursor (EC 2.7.11.1) (Phytosulfokine LRR receptor kinase) - Daucus carota (Carrot)moderately similar to ( 491) loc_os12g13300 12012.m05303 protein ATP binding protein, putative, expressedPkinase PTKc S_TKc Pkinase_Tyr…	AT1G67510.1		Leucine-rich repeat protein kinase family protein	LOC_Os12g13300.1	expressed protein	29.4.1.57	protein.postranslational modification.kinase.receptor like cytoplasmatic kinase VII
GRMZM2G017116_T01	1.59531	GRMZM2G017116	GRMZM2G017116_P01	very weakly similar to (84.7) AT2G23970 | Symbols: | defense-related protein, putative | chr2:10199698-10201081 FORWARDweakly similar to ( 147) loc_os03g48060 12003.m09817 protein defense-related protein, putative, expressed no original description	AT2G23970.1		Class I glutamine amidotransferase-like superfamily protein	LOC_Os03g48060.1	class I glutamine amidotransferase, putative, expressed	35.1	not assigned.no ontology
GRMZM2G019515_T01	2.58351	GRMZM2G019515	GRMZM2G019515_P01	moderately similar to ( 352) AT1G48910 | Symbols: YUC10 | YUC10; FAD binding / monooxygenase/ oxidoreductase | chr1:18091681-18093774 FORWARDhighly similar to ( 549) loc_os01g16714 12001.m08267 protein disulfide oxidoreductase/ monooxygenase/ oxidoreductase, putative, expressedTrkA FMO-like no original description	AT1G48910.1	YUC10	Flavin-containing monooxygenase family protein	LOC_Os01g16714.1	flavin monooxygenase, putative, expressed	26.7	misc.oxidases - copper, flavone etc
GRMZM2G025366_T01	2.08575	GRMZM2G025366	GRMZM2G025366_P01	highly similar to ( 582) AT4G35260 | Symbols: IDH1 | IDH1 (ISOCITRATE DEHYDROGENASE 1); isocitrate dehydrogenase (NAD+)/ oxidoreductase, acting on the CH-OH group of donors, NAD or NADP as acceptor | chr4:16774494-16776233 REVERSEmoderately similar to ( 284) LEU3_SOLTU 3-isopropylmalate dehydrogenase, chloroplast precursor (EC 1.1.1.85) (Beta-IPM dehydrogenase) (IMDH) (3-IPM-DH) - Solanum tuberos…	AT4G35260.1	IDH-I,IDH1	isocitrate dehydrogenase 1	LOC_Os02g38200.1	dehydrogenase, putative, expressed	8.1.4	TCA / org transformation.TCA.IDH
GRMZM2G029135_T01	1.62038	GRMZM2G029135	GRMZM2G029135_P01	highly similar to ( 578) AT1G80360 | Symbols: | aminotransferase class I and II family protein | chr1:30208736-30210643 REVERSEvery weakly similar to (81.6) 1A12_CUCMA 1-aminocyclopropane-1-carboxylate synthase CMA101 (EC 4.4.1.14) (ACC synthase) (S-adenosyl-L-methionine methylthioadenosine-lyase) - Cucurbita maxima (Pumpkin) (Winter squash)highly similar to ( 736) loc_os01g08270 12001.m42887 pro…	AT1G80360.1		Pyridoxal phosphate (PLP)-dependent transferases superfamily protein	LOC_Os01g08270.1	aminotransferase, classes I and II, domain containing protein, expressed	13.1.6.2	amino acid metabolism.synthesis.aromatic aa.phenylalanine and tyrosine
GRMZM2G034404_T01	1.97078	GRMZM2G034404	GRMZM2G034404_P01	moderately similar to ( 433) AT1G12420 | Symbols: ACR8 | ACR8; amino acid binding | chr1:4226673-4228917 REVERSEhighly similar to ( 521) loc_os08g02500 12008.m04394 protein ACR8, putativeACT_ACR_1 ACT_ACR_3 ACT_ACR_4 ACT_ACR_2 no original description	AT1G12420.1	ACR8	ACT domain repeat 8	LOC_Os03g14370.2	ACT domain containing protein, expressed	35.1	not assigned.no ontology
GRMZM2G036113_T02	2.06371	GRMZM2G036113	GRMZM2G036113_P02	highly similar to ( 604) AT3G56960 | Symbols: PIP5K4 | PIP5K4 (PHOSPHATIDYL INOSITOL MONOPHOSPHATE 5 KINASE 4); 1-phosphatidylinositol-4-phosphate 5-kinase | chr3:21080957-21083885 FORWARDmoderately similar to ( 385) PI5K1_ORYSA Phosphatidylinositol-4-phosphate 5-kinase 1 precursor (EC 2.7.1.68) (1-phosphatidylinositol-4-phosphate kinase) (PIP5K) (PtdIns(4)P-5-kinase) (Diphosphoinositide kinase) …	AT3G56960.1	PIP5K4	phosphatidyl inositol monophosphate 5 kinase 4	LOC_Os07g46490.1	phosphatidylinositol-4-phosphate 5-kinase, putative, expressed	30.4.1	signalling.phosphinositides.phosphatidylinositol-4-phosphate 5-kinase
GRMZM2G036340_T01	2.65612	GRMZM2G036340	GRMZM2G036340_P01	moderately similar to ( 204) AT1G15550 | Symbols: GA4, ATGA3OX1, GA3OX1 | GA3OX1 (GIBBERELLIN 3-OXIDASE 1); gibberellin 3-beta-dioxygenase/ transcription factor binding | chr1:5344569-5346078 REVERSEhighly similar to ( 508) G3O22_WHEAT Gibberellin 3-beta-dioxygenase 2-2 (EC 1.14.11.15) (Gibberellin 3 beta-hydroxylase 2-2) (Gibberellin 3-oxidase 2-2) - Triticum aestivum (Wheat)moderately similar t…	AT1G15550.1	ATGA3OX1,GA3OX1,GA4	gibberellin 3-oxidase 1	LOC_Os01g08220.1	gibberellin 3-beta-dioxygenase 2-2, putative, expressed	17.5.1	hormone metabolism.ethylene.synthesis-degradation
GRMZM2G038153_T01	11.9709	GRMZM2G038153	GRMZM2G038153_P01	moderately similar to ( 264) AT1G70080 | Symbols: | terpene synthase/cyclase family protein | chr1:26394669-26397565 REVERSEmoderately similar to ( 315) DCS1_GOSHI (+)-delta-cadinene synthase (EC 4.2.3.13) (D-cadinene synthase) - Gossypium hirsutum (Upland cotton)highly similar to ( 558) loc_os03g22634 12003.m07664 protein terpene synthase 7, putative, expressedTerpene_cyclase_plant_C1 Terpene_sy…	AT1G70080.1		Terpenoid cyclases/Protein prenyltransferases superfamily protein	LOC_Os07g11790.1	terpene synthase, putative, expressed	16.1.5	secondary metabolism.isoprenoids.terpenoids
GRMZM2G038487_T01	2.47015	GRMZM2G038487	GRMZM2G038487_P01	highly similar to ( 686) AT1G44446 | Symbols: CH1, ATCAO, CAO | CH1 (CHLORINA 1); chlorophyllide a oxygenase | chr1:16849132-16851152 REVERSEhighly similar to ( 899) CAO_ORYSA Chlorophyllide a oxygenase, chloroplast precursor (EC 1.13.12.14) (Chlorophyll a oxygenase) (Chlorophyll b synthase) - Oryza sativa (Rice)highly similar to ( 899) loc_os10g41780 12010.m21805 protein chlorophyllide a oxygena…	AT1G44446.1	ATCAO,CAO,CH1	Pheophorbide a oxygenase family protein with Rieske [2Fe-2S] domain	LOC_Os10g41780.1	chlorophyllide a oxygenase, chloroplast precursor, putative, expressed	29.3.3	protein.targeting.chloroplast
GRMZM2G038487_T02	2.13161	GRMZM2G038487	GRMZM2G038487_P02	highly similar to ( 687) AT1G44446 | Symbols: CH1, ATCAO, CAO | CH1 (CHLORINA 1); chlorophyllide a oxygenase | chr1:16849132-16851152 REVERSEhighly similar to ( 898) CAO_ORYSA Chlorophyllide a oxygenase, chloroplast precursor (EC 1.13.12.14) (Chlorophyll a oxygenase) (Chlorophyll b synthase) - Oryza sativa (Rice)highly similar to ( 898) loc_os10g41780 12010.m21805 protein chlorophyllide a oxygena…	AT1G44446.1	ATCAO,CAO,CH1	Pheophorbide a oxygenase family protein with Rieske [2Fe-2S] domain	LOC_Os10g41780.1	chlorophyllide a oxygenase, chloroplast precursor, putative, expressed	29.3.3	protein.targeting.chloroplast
GRMZM2G038487_T04	3.2291	GRMZM2G038487	GRMZM2G038487_P04	moderately similar to ( 350) AT1G44446 | Symbols: CH1, ATCAO, CAO | CH1 (CHLORINA 1); chlorophyllide a oxygenase | chr1:16849132-16851152 REVERSEhighly similar to ( 519) CAO_ORYSA Chlorophyllide a oxygenase, chloroplast precursor (EC 1.13.12.14) (Chlorophyll a oxygenase) (Chlorophyll b synthase) - Oryza sativa (Rice)highly similar to ( 519) loc_os10g41780 12010.m21805 protein chlorophyllide a oxy…	AT1G44446.3	ATCAO,CAO,CH1	Pheophorbide a oxygenase family protein with Rieske [2Fe-2S] domain	LOC_Os10g41780.1	chlorophyllide a oxygenase, chloroplast precursor, putative, expressed	35.2	not assigned.unknown
GRMZM2G038636_T01	1.93406	GRMZM2G038636	GRMZM2G038636_P01	highly similar to ( 507) AT5G60360 | Symbols: AALP | AALP (Arabidopsis aleurain-like protease); cysteine-type peptidase | chr5:24280044-24282157 FORWARDhighly similar to ( 670) CYSP2_MAIZE Cysteine proteinase 2 precursor (EC 3.4.22.-) - Zea mays (Maize)highly similar to ( 597) loc_os09g27030 12009.m059986 protein thiol protease aleurain precursor, putative, expressedPeptidase_C1A Peptidase_C1 Pep…	AT5G60360.1	AALP,ALP,SAG2	aleurain-like protease	LOC_Os09g27030.2	oryzain gamma chain precursor, putative, expressed	29.5.3	protein.degradation.cysteine protease
GRMZM2G040095_T02	1.5283	GRMZM2G040095	GRMZM2G040095_P02	highly similar to ( 659) AT3G22400 | Symbols: LOX5 | LOX5; electron carrier/ iron ion binding / lipoxygenase/ metal ion binding / oxidoreductase, acting on single donors with incorporation of molecular oxygen, incorporation of two atoms of oxygen | chr3:7927011-7931167 FORWARDhighly similar to ( 662) LOX4_ORYSA Probable lipoxygenase 4 (EC 1.13.11.12) - Oryza sativa (Rice)highly similar to ( 662) …	AT3G22400.1	LOX5	PLAT/LH2 domain-containing lipoxygenase family protein	LOC_Os03g49380.1	lipoxygenase, putative, expressed	17.7.1.2	hormone metabolism.jasmonate.synthesis-degradation.lipoxygenase
GRMZM2G041418_T01	50.7365	GRMZM2G041418	GRMZM2G041418_P01	highly similar to ( 671) AT2G29990 | Symbols: NDA2 | NDA2 (ALTERNATIVE NAD(P)H DEHYDROGENASE 2); FAD binding / NADH dehydrogenase/ oxidoreductase | chr2:12793562-12795913 REVERSEhighly similar to ( 795) loc_os07g37730 12007.m08023 protein rotenone-insensitive NADH-ubiquinone oxidoreductase, mitochondrial precursor, putative, expressedNdh Pyr_redox_2 no original description	AT2G29990.1	NDA2	alternative NAD(P)H dehydrogenase 2	LOC_Os07g37730.1	NADH-ubiquinone oxidoreductase, mitochondrial precursor, putative, expressed	9.2.1.4	mitochondrial electron transport / ATP synthesis.NADH-DH.type II.internal matrix
GRMZM2G042008_T01	1.73793	GRMZM2G042008	GRMZM2G042008_P01	moderately similar to ( 389) AT1G01300 | Symbols: | aspartyl protease family protein | chr1:117065-118522 FORWARDhighly similar to ( 541) loc_os01g41550 12001.m10423 protein aspartic proteinase nepenthesin-2 precursor, putative, expressedAsp no original description	AT1G01300.1		Eukaryotic aspartyl protease family protein	LOC_Os01g41550.1	aspartic proteinase, putative, expressed	27.3.99	RNA.regulation of transcription.unclassified
GRMZM2G045371_T01	1.74426	GRMZM2G045371	GRMZM2G045371_P01	weakly similar to ( 191) AT1G77440 | Symbols: PBC2 | PBC2; peptidase/ threonine-type endopeptidase | chr1:29096020-29098105 FORWARDmoderately similar to ( 201) PSB3_ORYSA Proteasome subunit beta type 3 (EC 3.4.25.1) (20S proteasome alpha subunit C) (20S proteasome subunit beta-3) - Oryza sativa (Rice)moderately similar to ( 201) loc_os06g43570 12006.m08887 protein proteasome subunit beta type 3, …	AT1G77440.1	PBC2	20S proteasome beta subunit C2	LOC_Os06g43570.1	peptidase, T1 family, putative, expressed	29.5.11.20	protein.degradation.ubiquitin.proteasom
GRMZM2G046587_T02	1.7414	GRMZM2G046587	GRMZM2G046587_P02	moderately similar to ( 340) AT1G01050 | Symbols: AtPPa1 | AtPPa1 (Arabidopsis thaliana pyrophosphorylase 1); inorganic diphosphatase | chr1:31382-32670 REVERSEmoderately similar to ( 382) IPYR_ORYSA Soluble inorganic pyrophosphatase (EC 3.6.1.1) (Pyrophosphate phospho-hydrolase) (PPase) - Oryza sativa (Rice)moderately similar to ( 382) loc_os02g47600 12002.m100329 protein soluble inorganic pyrop…	AT1G01050.1	AtPPa1,PPa1	pyrophosphorylase 1	LOC_Os02g47600.1	soluble inorganic pyrophosphatase, putative, expressed	23.4.99	nucleotide metabolism.phosphotransfer and pyrophosphatases.misc
GRMZM2G047533_T01	2.81056	GRMZM2G047533	GRMZM2G047533_P01	moderately similar to ( 429) AT5G14180 | Symbols: MPL1 | MPL1 (MYZUS PERSICAE-INDUCED LIPASE 1); catalytic | chr5:4571442-4574413 REVERSEhighly similar to ( 579) loc_os08g41780 12008.m08156 protein gastric triacylglycerol lipase precursor, putative, expressed no original description	AT5G14180.1	MPL1	Myzus persicae-induced lipase 1	LOC_Os08g41780.1	triacylglycerol lipase precursor, putative, expressed	11.9.2.1	lipid metabolism.lipid degradation.lipases.triacylglycerol lipase
GRMZM2G048161_T01	1.60659	GRMZM2G048161	GRMZM2G048161_P01	moderately similar to ( 230) AT2G03200 | Symbols: | aspartyl protease family protein | chr2:966506-967891 REVERSEmoderately similar to ( 276) loc_os03g20290 12003.m07439 protein aspartic proteinase nepenthesin-1 precursor, putative, expressed no original description	AT2G03200.1		Eukaryotic aspartyl protease family protein	LOC_Os03g20290.1	aspartic proteinase nepenthesin-1 precursor, putative, expressed	27.3.99	RNA.regulation of transcription.unclassified
GRMZM2G048740_T01	1.75937	GRMZM2G048740	GRMZM2G048740_P01	moderately similar to ( 398) AT4G35640 | Symbols: ATSERAT3;2 | ATSERAT3;2 (Serine acetyltransferase 3;2); acetyltransferase/ serine O-acetyltransferase | chr4:16905755-16907977 REVERSEhighly similar to ( 529) loc_os03g04140 12003.m35002 protein serine acetyltransferase 2, putative, expressedcysE CysE SATase_N no original description	AT4G35640.1	ATSERAT3;2,SERAT3;2	serine acetyltransferase 3;2	LOC_Os03g04140.1	serine acetyltransferase protein, putative, expressed	13.1.5.3.2	amino acid metabolism.synthesis.serine-glycine-cysteine group.cysteine.SAT
GRMZM2G049424_T01	2.292	GRMZM2G049424	GRMZM2G049424_P01	moderately similar to ( 487) AT5G07990 | Symbols: TT7, CYP75B1, D501 | TT7 (TRANSPARENT TESTA 7); flavonoid 3'-monooxygenase/ oxygen binding | chr5:2560437-2562859 FORWARDhighly similar to ( 513) F3PH_PETHY Flavonoid 3'-monooxygenase (EC 1.14.13.21) (Flavonoid 3'-hydroxylase) (Cytochrome P450 75B2) - Petunia hybrida (Petunia)highly similar to ( 700) loc_os10g16974 12010.m04786 protein flavonoid 3…	AT5G07990.1	CYP75B1,D501,TT7	Cytochrome P450 superfamily protein	LOC_Os10g16974.1	cytochrome P450, putative, expressed	26.10	misc.cytochrome P450
GRMZM2G049811_T01	2.20203	GRMZM2G049811	GRMZM2G049811_P01	highly similar to ( 587) AT5G14780 | Symbols: FDH | FDH (FORMATE DEHYDROGENASE); NAD or NADH binding / binding / catalytic/ cofactor binding / oxidoreductase, acting on the CH-OH group of donors, NAD or NADP as acceptor | chr5:4777043-4779190 FORWARDhighly similar to ( 709) FDH1_ORYSA Formate dehydrogenase 1, mitochondrial precursor (EC 1.2.1.2) (NAD-dependent formate dehydrogenase 1) (FDH 1) - O…	AT5G14780.1	FDH	formate dehydrogenase	LOC_Os06g29180.1	erythronate-4-phosphate dehydrogenase domain containing protein, expressed	25	C1-metabolism
GRMZM2G050108_T01	2.20682	GRMZM2G050108	GRMZM2G050108_P01	moderately similar to ( 255) AT1G56430 | Symbols: ATNAS4, NAS4 | NAS4 (NICOTIANAMINE SYNTHASE 4); nicotianamine synthase | chr1:21137023-21137997 FORWARDmoderately similar to ( 410) NAS9_HORVU Nicotianamine synthase 9 (EC 2.5.1.43) (S-adenosyl-L-methionine:S-adenosyl-L-methionine:S-adenosyl-methionine 3-amino-3-carboxypropyltransferase 9) - Hordeum vulgare (Barley)moderately similar to ( 392) loc…	AT1G56430.1	ATNAS4,NAS4	nicotianamine synthase 4	LOC_Os07g48980.1	nicotianamine synthase, putative, expressed	15.2	metal handling.binding, chelation and storage
GRMZM2G050325_T01	3.37629	GRMZM2G050325	GRMZM2G050325_P01	moderately similar to ( 283) AT4G02860 | Symbols: | catalytic | chr4:1268952-1270508 REVERSEmoderately similar to ( 431) loc_os01g16146 12001.m08212 protein phenazine biosynthesis protein, putative, expressedPhzC-PhzF COG0384 PRK10281 no original description	AT4G02860.1		Phenazine biosynthesis PhzC/PhzF protein	LOC_Os01g16146.1	phenazine biosynthesis protein, putative, expressed	35.1	not assigned.no ontology
GRMZM2G050325_T02	3.28396	GRMZM2G050325	GRMZM2G050325_P02	moderately similar to ( 240) AT4G02860 | Symbols: | catalytic | chr4:1268952-1270508 REVERSEmoderately similar to ( 381) loc_os01g16146 12001.m08212 protein phenazine biosynthesis protein, putative, expressedPhzC-PhzF COG0384 no original description	AT4G02860.1		Phenazine biosynthesis PhzC/PhzF protein	LOC_Os01g16146.1	phenazine biosynthesis protein, putative, expressed	35.1	not assigned.no ontology
GRMZM2G050997_T01	3.16334	GRMZM2G050997	GRMZM2G050997_P01	highly similar to ( 672) AT2G41510 | Symbols: ATCKX1, CKX1 | CKX1 (CYTOKININ OXIDASE/DEHYDROGENASE 1); cytokinin dehydrogenase | chr2:17314626-17316861 FORWARDmoderately similar to ( 410) CKX1_MAIZE Cytokinin dehydrogenase 1 precursor (EC 1.5.99.12) (Cytokinin oxidase 1) (CKO 1) (COX 1) (ZmCKX1) - Zea mays (Maize)highly similar to ( 884) loc_os01g71310 12001.m13174 protein cytokinin dehydrogenase…	AT2G41510.1	ATCKX1,CKX1	cytokinin oxidase/dehydrogenase 1	LOC_Os01g71310.1	cytokinin dehydrogenase precursor, putative, expressed	17.4.1	hormone metabolism.cytokinin.synthesis-degradation
GRMZM2G051842_T02	1.72365	GRMZM2G051842	GRMZM2G051842_P02	moderately similar to ( 491) AT1G19600 | Symbols: | pfkB-type carbohydrate kinase family protein | chr1:6779085-6780898 FORWARDhighly similar to ( 619) loc_os01g01620 12001.m06807 protein ribokinase, putative, expressedadenosine_kinase KdgK PfkB RbsK ribokinase_group_A ribokinase bac_FRK no original description	AT1G19600.1		pfkB-like carbohydrate kinase family protein	LOC_Os01g01620.1	kinase, pfkB family, putative, expressed	3.5	minor CHO metabolism.others
GRMZM2G053939_T01	1.81623	GRMZM2G053939	GRMZM2G053939_P01	weakly similar to ( 187) AT1G17290 | Symbols: AlaAT1 | AlaAT1 (ALANINE AMINOTRANSFERAS); ATP binding / L-alanine:2-oxoglutarate aminotransferase | chr1:5922771-5926093 FORWARDweakly similar to ( 181) ALA2_HORVU Alanine aminotransferase 2 (EC 2.6.1.2) (GPT) (Glutamic--pyruvic transaminase 2) (Glutamic--alanine transaminase 2) (ALAAT-2) - Hordeum vulgare (Barley)moderately similar to ( 233) loc_os0…	AT1G72330.3	ALAAT2	alanine aminotransferase 2	LOC_Os07g42600.1	aminotransferase, classes I and II, domain containing protein, expressed	13.1.1.3.1	amino acid metabolism.synthesis.central amino acid metabolism.alanine.alanine aminotransferase
GRMZM2G053977_T01	1.93232	GRMZM2G053977	GRMZM2G053977_P01	moderately similar to ( 262) AT3G61220 | Symbols: | short-chain dehydrogenase/reductase (SDR) family protein | chr3:22663025-22664316 FORWARDmoderately similar to ( 404) loc_os04g44980 12004.m09452 protein carbonyl reductase 3, putative, expressedfabG fabG fabG FabG COG4221 PRK12826 DltE PRK07201 PRK12429 PRK12824 PRK12939 no original description	AT3G61220.1		NAD(P)-binding Rossmann-fold superfamily protein	LOC_Os04g44980.1	short-chain dehydrogenase/reductase, putative, expressed	26.22	misc.short chain dehydrogenase/reductase (SDR)
GRMZM2G054115_T01	1.98688	GRMZM2G054115	GRMZM2G054115_P01	weakly similar to ( 162) AT1G34060 | Symbols: | alliinase family protein | chr1:12396561-12398299 REVERSEmoderately similar to ( 253) loc_os01g52010 12001.m11376 protein alliin lyase precursor, putative, expressedAlliinase_C EGF_alliinase no original description	AT1G34060.1		Pyridoxal phosphate (PLP)-dependent transferases superfamily protein	LOC_Os01g51980.1	alliin lyase precursor, putative, expressed	16.5.99.1	secondary metabolism.sulfur-containing.misc.alliinase
GRMZM2G054115_T05	2.5113	GRMZM2G054115	GRMZM2G054115_P05	weakly similar to ( 154) AT1G34060 | Symbols: | alliinase family protein | chr1:12396561-12398299 REVERSEmoderately similar to ( 236) loc_os01g52010 12001.m11376 protein alliin lyase precursor, putative, expressedAlliinase_C no original description	AT1G34060.1		Pyridoxal phosphate (PLP)-dependent transferases superfamily protein	LOC_Os01g52010.1	alliin lyase precursor, putative, expressed	16.5.99.1	secondary metabolism.sulfur-containing.misc.alliinase
GRMZM2G054123_T01	1.93848	GRMZM2G054123	GRMZM2G054123_P01	highly similar to ( 704) AT1G02500 | Symbols: SAM1, SAM-1, MAT1 | SAM1 (S-ADENOSYLMETHIONINE SYNTHETASE 1); methionine adenosyltransferase | chr1:519037-520218 FORWARDhighly similar to ( 735) METL_ORYSA S-adenosylmethionine synthetase 2 (EC 2.5.1.6) (Methionine adenosyltransferase 2) (AdoMet synthetase 2) - Oryza sativa (Rice)highly similar to ( 735) loc_os01g22010 12001.m42990 protein S-adenosyl…	AT3G17390.1	MAT4,MTO3,SAMS3	S-adenosylmethionine synthetase family protein	LOC_Os01g22010.1	S-adenosylmethionine synthetase, putative, expressed	13.1.3.4	amino acid metabolism.synthesis.aspartate family.methionine
GRMZM2G055331_T07	1.72627	GRMZM2G055331	GRMZM2G055331_P07	highly similar to ( 624) AT5G20280 | Symbols: ATSPS1F | ATSPS1F (sucrose phosphate synthase 1F); sucrose-phosphate synthase/ transferase, transferring glycosyl groups | chr5:6844994-6849997 REVERSEhighly similar to ( 647) SPS_SOLTU Sucrose-phosphate synthase (EC 2.4.1.14) (UDP-glucose-fructose-phosphate glucosyltransferase) - Solanum tuberosum (Potato)highly similar to ( 927) loc_os08g20660 12008…	AT5G20280.1	ATSPS1F,SPS1F	sucrose phosphate synthase 1F	LOC_Os08g20660.1	sucrose-phosphate synthase, putative, expressed	2.1.1.1	major CHO metabolism.synthesis.sucrose.SPS
GRMZM2G055795_T01	1.8428	GRMZM2G055795	GRMZM2G055795_P01	nearly identical (1469) AT4G18780 | Symbols: CESA8, IRX1, ATCESA8, LEW2 | IRX1 (IRREGULAR XYLEM 1); cellulose synthase/ transferase, transferring glycosyl groups | chr4:10312846-10316719 REVERSEnearly identical (1773) loc_os01g54620 12001.m11625 protein CESA4 - cellulose synthase, expressedCellulose_synt no original description	AT4G18780.1	ATCESA8,CESA8,IRX1,LEW2	cellulose synthase family protein	LOC_Os01g54620.1	CESA4 - cellulose synthase, expressed	10.2.1	cell wall.cellulose synthesis.cellulose synthase
GRMZM2G058026_T01	1.8147	GRMZM2G058026	GRMZM2G058026_P01	moderately similar to ( 259) AT1G49050 | Symbols: | aspartyl protease family protein | chr1:18151161-18153186 FORWARDweakly similar to ( 160) ASP1_ORYSA Aspartic proteinase Asp1 precursor (EC 3.4.23.-) (OsAsp1) (OSAP1) (Nucellin-like protein) - Oryza sativa (Rice)moderately similar to ( 339) loc_os06g15760 12006.m06289 protein aspartic proteinase Asp1 precursor, putative, expressedAsp no original…	AT1G49050.1		Eukaryotic aspartyl protease family protein	LOC_Os06g15760.1	eukaryotic aspartyl protease domain containing protein, expressed	29.5.4	protein.degradation.aspartate protease
GRMZM2G058026_T02	1.97023	GRMZM2G058026	GRMZM2G058026_P02	moderately similar to ( 385) AT1G49050 | Symbols: | aspartyl protease family protein | chr1:18151161-18153186 FORWARDmoderately similar to ( 231) ASP1_ORYSA Aspartic proteinase Asp1 precursor (EC 3.4.23.-) (OsAsp1) (OSAP1) (Nucellin-like protein) - Oryza sativa (Rice)highly similar to ( 509) loc_os06g15760 12006.m06289 protein aspartic proteinase Asp1 precursor, putative, expressedAsp no original…	AT1G49050.1		Eukaryotic aspartyl protease family protein	LOC_Os06g15760.1	eukaryotic aspartyl protease domain containing protein, expressed	29.5.4	protein.degradation.aspartate protease
GRMZM2G061289_T01	2.11208	GRMZM2G061289	GRMZM2G061289_P01	moderately similar to ( 324) AT5G49690 | Symbols: | UDP-glucoronosyl/UDP-glucosyl transferase family protein | chr5:20189968-20191350 REVERSEweakly similar to ( 179) UFOG_PETHY Anthocyanidin 3-O-glucosyltransferase (EC 2.4.1.115) (Flavonol 3-O-glucosyltransferase) (UDP-glucose flavonoid 3-O-glucosyltransferase) (Anthocyanin rhamnosyl transferase) - Petunia hybrida (Petunia)highly similar to ( 613…	AT5G49690.1		UDP-Glycosyltransferase superfamily protein	LOC_Os01g64540.1	anthocyanidin 3-O-glucosyltransferase, putative, expressed	26.2	misc.UDP glucosyl and glucoronyl transferases
GRMZM2G063756_T01	1.84294	GRMZM2G063756	GRMZM2G063756_P01	moderately similar to ( 308) AT3G48280 | Symbols: CYP71A25 | CYP71A25; electron carrier/ heme binding / iron ion binding / monooxygenase/ oxygen binding | chr3:17879594-17881164 FORWARDhighly similar to ( 934) C71C3_MAIZE Cytochrome P450 71C3 (EC 1.14.-.-) (Benzoxazineless 5) - Zea mays (Maize)moderately similar to ( 437) loc_os08g01510 12008.m04299 protein cytochrome P450 71C4, putative, express…	AT3G48280.1	CYP71A25	cytochrome P450, family 71, subfamily A, polypeptide 25	LOC_Os08g01510.1	cytochrome P450, putative, expressed	26.10	misc.cytochrome P450
GRMZM2G063851_T01	1.64139	GRMZM2G063851	GRMZM2G063851_P01	highly similar to ( 789) AT2G44350 | Symbols: ATCS, CSY4 | ATCS; ATP binding / ATP citrate synthase/ citrate (SI)-synthase | chr2:18316673-18320524 FORWARDhighly similar to ( 771) CISY_DAUCA Citrate synthase, mitochondrial precursor (EC 2.3.3.1) - Daucus carota (Carrot)highly similar to ( 886) loc_os11g33240 12011.m080018 protein citrate synthase 4, mitochondrial precursor, putative, expressedPRK…	AT2G44350.1	ATCS,CSY4	Citrate synthase family protein	LOC_Os11g33240.1	citrate synthase, putative, expressed	8.1.2	TCA / org transformation.TCA.CS
GRMZM2G064302_T01	1.70187	GRMZM2G064302	GRMZM2G064302_P01	highly similar to ( 756) AT2G36530 | Symbols: LOS2 | LOS2; copper ion binding / phosphopyruvate hydratase | chr2:15321081-15323786 REVERSEhighly similar to ( 870) ENO1_MAIZE Enolase 1 (EC 4.2.1.11) (2-phosphoglycerate dehydratase 1) (2-phospho-D-glycerate hydro-lyase 1) - Zea mays (Maize)highly similar to ( 837) loc_os06g04510 12006.m05181 protein enolase 1, putative, expressedenolase eno Eno Eno…	AT2G36530.1	ENO2,LOS2	Enolase	LOC_Os06g04510.1	enolase, putative, expressed	4.1.13	glycolysis.cytosolic branch.enolase
GRMZM2G065030_T01	2.47783	GRMZM2G065030	GRMZM2G065030_P01	moderately similar to ( 496) AT2G42910 | Symbols: | ribose-phosphate pyrophosphokinase 4 / phosphoribosyl diphosphate synthetase 4 (PRS4) | chr2:17856396-17858394 FORWARDhighly similar to ( 570) KPRS4_ORYSA Ribose-phosphate pyrophosphokinase 4 (EC 2.7.6.1) (Phosphoribosyl pyrophosphate synthetase 4) - Oryza sativa (Rice)highly similar to ( 570) loc_os02g48390 12002.m33837 protein ribose-phosphate…	AT2G42910.1		Phosphoribosyltransferase family protein	LOC_Os02g48390.1	phosphoribosyl transferase, putative, expressed	23.1.3	nucleotide metabolism.synthesis.PRS-PP
GRMZM2G066049_T01	8.36771	GRMZM2G066049	GRMZM2G066049_P01	moderately similar to ( 226) AT1G31490 | Symbols: | transferase family protein | chr1:11271744-11273078 REVERSEvery weakly similar to (81.6) HCBT1_DIACA Anthranilate N-benzoyltransferase protein 1 (EC 2.3.1.144) (Anthranilate N-hydroxycinnamoyl/benzoyltransferase 1) - Dianthus caryophyllus (Carnation) (Clove pink)highly similar to ( 555) loc_os11g42480 12011.m08084 protein transferase family prot…	AT1G31490.1		HXXXD-type acyl-transferase family protein	LOC_Os11g42480.1	transferase family domain containing protein, expressed	16.2	secondary metabolism.phenylpropanoids
GRMZM2G066142_T01	4.08651	GRMZM2G066142	GRMZM2G066142_P01	weakly similar to ( 187) AT1G31490 | Symbols: | transferase family protein | chr1:11271744-11273078 REVERSEmoderately similar to ( 424) loc_os11g42480 12011.m08084 protein transferase family protein, expressedTransferase no original description	AT1G31490.1		HXXXD-type acyl-transferase family protein	LOC_Os11g42480.1	transferase family domain containing protein, expressed	16.2	secondary metabolism.phenylpropanoids
GRMZM2G069596_T01	2.1883	GRMZM2G069596	GRMZM2G069596_P01	moderately similar to ( 429) AT5G57850 | Symbols: | aminotransferase class IV family protein | chr5:23435548-23437287 REVERSEhighly similar to ( 584) loc_os02g17330 12002.m06976 protein 4-amino-4-deoxychorismate lyase, putative, expressedPLPDE_IV ADCL_like D-AAT_like IlvE PRK08320 PRK06680 Aminotran_4 PRK12479 PRK06606 BCAT_beta_family PRK07650 PRK12400 no original description	AT5G57850.1		D-aminoacid aminotransferase-like PLP-dependent enzymes superfamily protein	LOC_Os02g17330.1	aminotransferase domain containing protein, putative, expressed	26.26.1	misc.aminotransferases.aminotransferase class IV family protein
GRMZM2G071745_T03	1.85872	GRMZM2G071745	GRMZM2G071745_P03	very weakly similar to (86.7) AT1G26340 | Symbols: B5 #6, ATCB5-A, CB5-A | CB5-A (CYTOCHROME B5 ISOFORM A); heme binding | chr1:9113992-9114755 FORWARD no original description	AT1G26340.1	ATCB5-A,B5 #6,CB5-A	cytochrome B5 isoform A	LOC_Os05g01820.1	cytochrome b5-like Heme/Steroid binding domain containing protein, expressed	21.2	redox.ascorbate and glutathione
GRMZM2G072780_T01	2.00401	GRMZM2G072780	GRMZM2G072780_P01	highly similar to ( 845) AT5G60020 | Symbols: LAC17, ATLAC17 | LAC17 (laccase 17); laccase | chr5:24168072-24170223 FORWARDmoderately similar to ( 215) ASO_CUCSA L-ascorbate oxidase precursor (EC 1.10.3.3) (Ascorbase) (ASO) - Cucumis sativus (Cucumber)highly similar to ( 942) loc_os01g62480 12001.m12370 protein L-ascorbate oxidase precursor, putative, expressedCu-oxidase_3 Cu-oxidase Cu-oxidase_2…	AT5G60020.1	ATLAC17,LAC17	laccase 17	LOC_Os01g62480.1	laccase precursor protein, putative, expressed	16.10	secondary metabolism.simple phenols
GRMZM2G072780_T02	1.5431	GRMZM2G072780	GRMZM2G072780_P02	moderately similar to ( 325) AT5G60020 | Symbols: LAC17, ATLAC17 | LAC17 (laccase 17); laccase | chr5:24168072-24170223 FORWARDweakly similar to ( 103) ASO_CUCMA L-ascorbate oxidase precursor (EC 1.10.3.3) (Ascorbase) (ASO) - Cucurbita maxima (Pumpkin) (Winter squash)moderately similar to ( 339) loc_os01g62480 12001.m12370 protein L-ascorbate oxidase precursor, putative, expressedCu-oxidase_3 Suf…	AT5G60020.1	ATLAC17,LAC17	laccase 17	LOC_Os01g62480.1	laccase precursor protein, putative, expressed	16.10	secondary metabolism.simple phenols
GRMZM2G075058_T01	1.91071	GRMZM2G075058	GRMZM2G075058_P01	moderately similar to ( 365) AT5G50890 | Symbols: | LOCATED IN: cellular_component unknown; EXPRESSED IN: 17 plant structures; EXPRESSED DURING: 13 growth stages; BEST Arabidopsis thaliana protein match is: lipase class 3 family protein (TAIR:AT2G05260.1); Has 115 Blast hits to 115 proteins in 7 species: Archae - 0; Bacteria - 0; Metazoa - 0; Fungi - 0; Plants - 115; Viruses - 0; Other Eukaryotes…	AT5G50890.1		alpha/beta-Hydrolases superfamily protein	LOC_Os01g47610.1	lipase class 3 family protein, putative, expressed	35.2	not assigned.unknown
GRMZM2G075255_T01	1.5945	GRMZM2G075255	GRMZM2G075255_P01	highly similar to ( 669) AT1G02205 | Symbols: CER1 | CER1 (ECERIFERUM 1); octadecanal decarbonylase | chr1:418818-422154 FORWARDhighly similar to ( 961) loc_os02g40784 12002.m34021 protein CER1, putative, expressed no original description	AT1G02205.2	CER1	Fatty acid hydroxylase superfamily	LOC_Os02g40784.1	WAX2, putative, expressed	16.7	secondary metabolism.wax
GRMZM2G078472_T01	2.79057	GRMZM2G078472	GRMZM2G078472_P01	highly similar to ( 707) AT5G65010 | Symbols: ASN2 | ASN2 (ASPARAGINE SYNTHETASE 2); asparagine synthase (glutamine-hydrolyzing) | chr5:25969224-25972278 FORWARDhighly similar to ( 714) ASNS_ASPOF Asparagine synthetase [glutamine-hydrolyzing] (EC 6.3.5.4) (AS) - Asparagus officinalis (Garden asparagus)highly similar to ( 840) loc_os03g18130 12003.m101311 protein asparagine synthetase, putative, e…	AT5G65010.2	ASN2	asparagine synthetase 2	LOC_Os03g18130.1	asparagine synthetase, putative, expressed	13.1.3.1	amino acid metabolism.synthesis.aspartate family.asparagine
GRMZM2G078472_T02	3.11583	GRMZM2G078472	GRMZM2G078472_P02	moderately similar to ( 442) AT3G47340 | Symbols: ASN1, DIN6, AT-ASN1 | ASN1 (GLUTAMINE-DEPENDENT ASPARAGINE SYNTHASE 1); asparagine synthase (glutamine-hydrolyzing) | chr3:17438445-17441043 REVERSEmoderately similar to ( 437) ASNS1_LOTJA Asparagine synthetase [glutamine-hydrolyzing] 1 (EC 6.3.5.4) (Glutamine-dependent asparagine synthetase 1) - Lotus japonicushighly similar to ( 521) loc_os03g18…	AT3G47340.3	ASN1,AT-ASN1,DIN6	glutamine-dependent asparagine synthase 1	LOC_Os03g18130.1	asparagine synthetase, putative, expressed	13.1.3.1.1	amino acid metabolism.synthesis.aspartate family.asparagine.asparagine synthetase
GRMZM2G078472_T03	1.75131	GRMZM2G078472	GRMZM2G078472_P03	highly similar to ( 803) AT3G47340 | Symbols: ASN1, DIN6, AT-ASN1 | ASN1 (GLUTAMINE-DEPENDENT ASPARAGINE SYNTHASE 1); asparagine synthase (glutamine-hydrolyzing) | chr3:17438445-17441043 REVERSEhighly similar to ( 892) ASNS_MAIZE Asparagine synthetase [glutamine-hydrolyzing] (EC 6.3.5.4) (Glutamine-dependent asparagine synthetase) - Zea mays (Maize)highly similar to ( 982) loc_os03g18130 12003.m1…	AT3G47340.1	ASN1,AT-ASN1,DIN6	glutamine-dependent asparagine synthase 1	LOC_Os03g18130.1	asparagine synthetase, putative, expressed	13.1.3.1	amino acid metabolism.synthesis.aspartate family.asparagine
GRMZM2G079949_T02	1.71535	GRMZM2G079949	GRMZM2G079949_P02	weakly similar to ( 150) AT1G47480 | Symbols: | hydrolase | chr1:17417623-17419296 FORWARDmoderately similar to ( 285) loc_os06g11130 12006.m05830 protein gibberellin receptor GID1L2, putative, expressedAbhydrolase_3 no original description	AT1G47480.1		alpha/beta-Hydrolases superfamily protein	LOC_Os06g11130.1	gibberellin receptor GID1L2, putative, expressed	35.1	not assigned.no ontology
GRMZM2G080503_T01	1.83962	GRMZM2G080503	GRMZM2G080503_P01	highly similar to ( 871) AT5G49660 | Symbols: | leucine-rich repeat transmembrane protein kinase, putative | chr5:20161401-20164534 REVERSEmoderately similar to ( 251) RPK1_IPONI Receptor-like protein kinase precursor (EC 2.7.11.1) - Ipomoea nil (Japanese morning glory) (Pharbitis nil)nearly identical (1344) loc_os12g43660 12012.m08140 protein receptor-like protein kinase 5 precursor, putative, e…	AT5G49660.1		Leucine-rich repeat transmembrane protein kinase family protein	LOC_Os12g43660.1	receptor-like protein kinase HAIKU2 precursor, putative, expressed	30.2.11	signalling.receptor kinases.leucine rich repeat XI
GRMZM2G081504_T02	1.65353	GRMZM2G081504	GRMZM2G081504_P02	highly similar to ( 663) AT4G14570 | Symbols: | acylaminoacyl-peptidase-related | chr4:8362586-8366525 FORWARDnearly identical (1030) loc_os10g28030 12010.m065266 protein acylamino-acid-releasing enzyme, putative, expressedDAP2 Peptidase_S9 no original description	AT4G14570.1		acylaminoacyl-peptidase-related	LOC_Os10g28030.1	OsPOP22 - Putative Prolyl Oligopeptidase homologue, expressed	29.5	protein.degradation
GRMZM2G081504_T04	1.71057	GRMZM2G081504	GRMZM2G081504_P04	highly similar to ( 706) AT4G14570 | Symbols: | acylaminoacyl-peptidase-related | chr4:8362586-8366525 FORWARDnearly identical (1085) loc_os10g28030 12010.m065266 protein acylamino-acid-releasing enzyme, putative, expressedDAP2 Peptidase_S9 no original description	AT4G14570.1		acylaminoacyl-peptidase-related	LOC_Os10g28030.1	OsPOP22 - Putative Prolyl Oligopeptidase homologue, expressed	29.5	protein.degradation
GRMZM2G085812_T01	1.62388	GRMZM2G085812	GRMZM2G085812_P01	moderately similar to ( 244) AT5G07990 | Symbols: TT7, CYP75B1, D501 | TT7 (TRANSPARENT TESTA 7); flavonoid 3'-monooxygenase/ oxygen binding | chr5:2560437-2562859 FORWARDmoderately similar to ( 283) C75A1_PETHY Flavonoid 3',5'-hydroxylase 1 (EC 1.14.13.88) (F3'5'H) (Cytochrome P450 75A1) (CYPLXXVA1) - Petunia hybrida (Petunia)moderately similar to ( 377) loc_os03g25150 12003.m07859 protein flavo…	AT5G07990.1	CYP75B1,D501,TT7	Cytochrome P450 superfamily protein	LOC_Os10g17260.1	cytochrome P450, putative, expressed	26.10	misc.cytochrome P450
GRMZM2G087186_T01	1.59151	GRMZM2G087186	GRMZM2G087186_P01	highly similar to ( 963) AT4G33070 | Symbols: | pyruvate decarboxylase, putative | chr4:15952519-15954676 REVERSEnearly identical (1090) PDC2_ORYSA Pyruvate decarboxylase isozyme 2 (EC 4.1.1.1) (PDC) - Oryza sativa (Rice)nearly identical (1090) loc_os03g18220 12003.m101116 protein pyruvate decarboxylase isozyme 2, putative, expressedCOG3961 TPP_PDC_IPDC IlvB TPP_enzyme_N PRK08611 COG3962 PRK07525…	AT4G33070.1		Thiamine pyrophosphate dependent pyruvate decarboxylase family protein	LOC_Os03g18220.1	pyruvate decarboxylase isozyme 2, putative, expressed	5.2	fermentation.PDC
GRMZM2G089365_T02	1.60316	GRMZM2G089365	GRMZM2G089365_P02	moderately similar to ( 461) AT2G01140 | Symbols: | fructose-bisphosphate aldolase, putative | chr2:95006-96491 REVERSEmoderately similar to ( 429) ALFC_PEA Fructose-bisphosphate aldolase 1, chloroplast precursor (EC 4.1.2.13) (Fragment) - Pisum sativum (Garden pea)moderately similar to ( 496) loc_os01g02880 12001.m06927 protein fructose-bisphosphate aldolase, chloroplast precursor, putative, exp…	AT2G01140.1		Aldolase superfamily protein	LOC_Os01g02880.1	fructose-bisphospate aldolase isozyme, putative, expressed	1.3.6	PS.calvin cycle.aldolase
GRMZM2G090487_T01	22.6385	GRMZM2G090487	GRMZM2G090487_P01	highly similar to ( 787) AT4G21490 | Symbols: NDB3 | NDB3; NADH dehydrogenase | chr4:11436495-11439326 REVERSEnearly identical (1051) loc_os05g26660 12005.m06958 protein expressed proteinNdh Pyr_redox_2 HcaD no original description	AT4G21490.1	NDB3	NAD(P)H dehydrogenase B3	LOC_Os05g26660.1	NADH-ubiquinone oxidoreductase, mitochondrial precursor, putative, expressed	9.2.1.2	mitochondrial electron transport / ATP synthesis.NADH-DH.type II.external
GRMZM2G093405_T01	2.17259	GRMZM2G093405	GRMZM2G093405_P01	moderately similar to ( 252) AT1G17100 | Symbols: | SOUL heme-binding family protein | chr1:5844766-5845539 FORWARDmoderately similar to ( 329) loc_os01g11230 12001.m150508 protein heme-binding protein 2, putative, expressedSOUL no original description	AT1G17100.1		SOUL heme-binding family protein	LOC_Os01g11230.1	SOUL heme-binding protein, putative, expressed	35.1	not assigned.no ontology
GRMZM2G093405_T05	1.98794	GRMZM2G093405	GRMZM2G093405_P05	no original description				LOC_Os01g11230.2	SOUL heme-binding protein, putative, expressed	35.2	not assigned.unknown
GRMZM2G094712_T06	1.783	GRMZM2G094712	GRMZM2G094712_P06	weakly similar to ( 118) AT5G11520 | Symbols: ASP3, YLS4 | ASP3 (ASPARTATE AMINOTRANSFERASE 3); L-aspartate:2-oxoglutarate aminotransferase | chr5:3685257-3687721 REVERSEweakly similar to ( 123) AATC_ORYSA Aspartate aminotransferase, cytoplasmic (EC 2.6.1.1) (Transaminase A) - Oryza sativa (Rice)weakly similar to ( 138) loc_os01g55540 12001.m43201 protein aspartate aminotransferase, cytoplasmic, …	AT5G11520.1	ASP3,YLS4	aspartate aminotransferase 3	LOC_Os01g55540.1	aminotransferase, classes I and II, domain containing protein, expressed	13.1.1.2.1	amino acid metabolism.synthesis.central amino acid metabolism.aspartate.aspartate aminotransferase
GRMZM2G096403_T01	2.25119	GRMZM2G096403	GRMZM2G096403_P01	no original description	AT4G25760.1	ATGDU2,GDU2	glutamine dumper 2	LOC_Os06g42660.1	expressed protein	35.2	not assigned.unknown
GRMZM2G098875_T01	5.91702	GRMZM2G098875	GRMZM2G098875_P01	highly similar to ( 857) AT5G17330 | Symbols: GAD, GAD1 | GAD; calmodulin binding / glutamate decarboxylase | chr5:5711141-5714839 FORWARDhighly similar to ( 826) DCE_PETHY Glutamate decarboxylase (EC 4.1.1.15) (GAD) - Petunia hybrida (Petunia)highly similar to ( 942) loc_os03g13300 12003.m06776 protein glutamate decarboxylase, putative, expressedGadB Pyridoxal_deC no original description	AT5G17330.1	GAD,GAD1	glutamate decarboxylase	LOC_Os03g13300.1	glutamate decarboxylase, putative, expressed	13.1.1.1.1	amino acid metabolism.synthesis.central amino acid metabolism.GABA.Glutamate decarboxylase
GRMZM2G098875_T02	3.55232	GRMZM2G098875	GRMZM2G098875_P02	highly similar to ( 857) AT5G17330 | Symbols: GAD, GAD1 | GAD; calmodulin binding / glutamate decarboxylase | chr5:5711141-5714839 FORWARDhighly similar to ( 826) DCE_PETHY Glutamate decarboxylase (EC 4.1.1.15) (GAD) - Petunia hybrida (Petunia)highly similar to ( 942) loc_os03g13300 12003.m06776 protein glutamate decarboxylase, putative, expressedGadB Pyridoxal_deC no original description	AT5G17330.1	GAD,GAD1	glutamate decarboxylase	LOC_Os03g13300.1	glutamate decarboxylase, putative, expressed	13.1.1.1.1	amino acid metabolism.synthesis.central amino acid metabolism.GABA.Glutamate decarboxylase
GRMZM2G102550_T01	1.89183	GRMZM2G102550	GRMZM2G102550_P01	moderately similar to ( 340) AT4G36810 | Symbols: GGPS1 | GGPS1 (GERANYLGERANYL PYROPHOSPHATE SYNTHASE 1); farnesyltranstransferase | chr4:17343513-17344628 FORWARDmoderately similar to ( 350) GGPPS_HEVBR Geranylgeranyl pyrophosphate synthetase, chloroplast precursor (GGPP synthetase) [Includes: Dimethylallyltranstransferase (EC 2.5.1.1); Geranyltranstransferase (EC 2.5.1.10); Farnesyltranstransf…	AT4G36810.1	GGPS1	geranylgeranyl pyrophosphate synthase 1	LOC_Os07g39270.1	polyprenyl synthetase, putative, expressed	16.1.1.10	secondary metabolism.isoprenoids.non-mevalonate pathway.geranylgeranyl pyrophosphate synthase
GRMZM2G102711_T01	2.16228	GRMZM2G102711	GRMZM2G102711_P01	moderately similar to ( 316) AT1G03140 | Symbols: | splicing factor Prp18 family protein | chr1:754471-756223 REVERSEmoderately similar to ( 430) loc_os03g49430 12003.m35373 protein pre-mRNA-splicing factor 18, putative, expressedPrp18 no original description	AT1G03140.1		splicing factor Prp18 family protein	LOC_Os03g49430.1	pre-mRNA-splicing factor, putative, expressed	27.1.1	RNA.processing.splicing
GRMZM2G104484_T01	1.79681	GRMZM2G104484	GRMZM2G104484_P01	moderately similar to ( 410) AT1G73270 | Symbols: scpl6 | scpl6 (serine carboxypeptidase-like 6); serine-type carboxypeptidase | chr1:27549021-27552517 REVERSEmoderately similar to ( 340) CBP1_ORYSA Serine carboxypeptidase 1 precursor (EC 3.4.16.5) (Serine carboxypeptidase I) (Carboxypeptidase C) - Oryza sativa (Rice)highly similar to ( 653) loc_os10g01134 12010.m065208 protein serine carboxypept…	AT1G73270.1	scpl6	serine carboxypeptidase-like 6	LOC_Os10g01134.1	OsSCP46 - Putative Serine Carboxypeptidase homologue, expressed	29.5.5	protein.degradation.serine protease
GRMZM2G107484_T01	2.19939	GRMZM2G107484	GRMZM2G107484_P01	moderately similar to ( 342) AT5G07280 | Symbols: EMS1, EXS | EMS1 (EXCESS MICROSPOROCYTES1); kinase/ transmembrane receptor protein kinase | chr5:2285088-2288666 FORWARDmoderately similar to ( 288) RPK1_IPONI Receptor-like protein kinase precursor (EC 2.7.11.1) - Ipomoea nil (Japanese morning glory) (Pharbitis nil)highly similar to ( 892) loc_os01g68870 12001.m43349 protein leucine-rich repeat r…	AT5G07280.1	EMS1,EXS	Leucine-rich repeat transmembrane protein kinase	LOC_Os01g68870.1	leucine-rich repeat receptor protein kinase EXS precursor, putative, expressed	30.2.11	signalling.receptor kinases.leucine rich repeat XI
GRMZM2G107639_T01	1.73646	GRMZM2G107639	GRMZM2G107639_P01	highly similar to ( 582) AT1G80360 | Symbols: | aminotransferase class I and II family protein | chr1:30208736-30210643 REVERSEvery weakly similar to (85.5) 1A12_CUCMA 1-aminocyclopropane-1-carboxylate synthase CMA101 (EC 4.4.1.14) (ACC synthase) (S-adenosyl-L-methionine methylthioadenosine-lyase) - Cucurbita maxima (Pumpkin) (Winter squash)highly similar to ( 740) loc_os01g08270 12001.m42887 pro…	AT1G80360.1		Pyridoxal phosphate (PLP)-dependent transferases superfamily protein	LOC_Os01g08270.1	aminotransferase, classes I and II, domain containing protein, expressed	13.1.6.2	amino acid metabolism.synthesis.aromatic aa.phenylalanine and tyrosine
GRMZM2G111344_T01	1.68432	GRMZM2G111344	GRMZM2G111344_P01	moderately similar to ( 299) AT3G16520 | Symbols: UGT88A1 | UDP-glucoronosyl/UDP-glucosyl transferase family protein | chr3:5618847-5620833 REVERSEweakly similar to ( 148) ZOX_PHAVU Zeatin O-xylosyltransferase (EC 2.4.2.40) (Zeatin O-beta-D-xylosyltransferase) - Phaseolus vulgaris (Kidney bean) (French bean)highly similar to ( 513) loc_os05g45100 12005.m08635 protein anthocyanidin 5,3-O-glucosylt…	AT3G16520.3	UGT88A1	UDP-glucosyl transferase 88A1	LOC_Os05g45100.1	anthocyanidin 5,3-O-glucosyltransferase, putative, expressed	26.2	misc.UDP glucosyl and glucoronyl transferases
GRMZM2G113873_T01	1.76741	GRMZM2G113873	GRMZM2G113873_P01	moderately similar to ( 497) AT3G01120 | Symbols: MTO1, CGS, ATCYS1, CGS1 | MTO1 (METHIONINE OVERACCUMULATION 1); cystathionine gamma-synthase | chr3:39234-41865 REVERSEhighly similar to ( 655) loc_os03g25940 12003.m78868 protein cystathionine beta-lyase, putative, expressedCys_Met_Meta_PP MetC PRK08249 PRK08133 PRK06460 PRK07811 PRK08574 PRK06234 PRK06176 PRK08064 PRK07671 PRK07503 MET17 PRK0643…	AT3G01120.1	ATCYS1,CGS,CGS1,MTO1	Pyridoxal phosphate (PLP)-dependent transferases superfamily protein	LOC_Os03g25940.4	cystathionine gamma-synthase, putative, expressed	13.1.3.4.1	amino acid metabolism.synthesis.aspartate family.methionine.cystathionine gamma-synthase
GRMZM2G115805_T01	1.91189	GRMZM2G115805	GRMZM2G115805_P01	highly similar to ( 560) AT3G63510 | Symbols: | FAD binding / catalytic/ tRNA dihydrouridine synthase | chr3:23450615-23452682 FORWARDhighly similar to ( 676) loc_os04g20990 12004.m07252 protein tRNA-dihydrouridine synthase A, putative, expressedPRK11815 DUS_like_FMN COG0042 Dus no original description	AT3G63510.1		FMN-linked oxidoreductases superfamily protein	LOC_Os04g20990.1	tRNA-dihydrouridine synthase, putative, expressed	12.4	N-metabolism.misc
GRMZM2G116360_T01	2.10446	GRMZM2G116360	GRMZM2G116360_P01	weakly similar to ( 116) AT4G28780 | Symbols: | GDSL-motif lipase/hydrolase family protein | chr4:14215603-14217159 FORWARDweakly similar to ( 110) loc_os10g32580 12010.m06095 protein anther-specific proline-rich protein APG precursor, putative, expressedSGNH_plant_lipase_like no original description	AT4G28780.1		GDSL-like Lipase/Acylhydrolase superfamily protein	LOC_Os10g32580.1	GDSL-like lipase/acylhydrolase, putative, expressed	26.28	misc.GDSL-motif lipase
GRMZM2G116360_T02	2.63527	GRMZM2G116360	GRMZM2G116360_P02	moderately similar to ( 496) AT5G33370 | Symbols: | GDSL-motif lipase/hydrolase family protein | chr5:12602864-12604670 REVERSEweakly similar to ( 170) APG_BRANA Anter-specific proline-rich protein APG (Protein CEX) (Fragment) - Brassica napus (Rape)highly similar to ( 556) loc_os10g32580 12010.m06095 protein anther-specific proline-rich protein APG precursor, putative, expressedSGNH_plant_lipase…	AT5G33370.1		GDSL-like Lipase/Acylhydrolase superfamily protein	LOC_Os10g32580.1	GDSL-like lipase/acylhydrolase, putative, expressed	26.28	misc.GDSL-motif lipase
GRMZM2G117963_T01	2.01039	GRMZM2G117963	GRMZM2G117963_P01	moderately similar to ( 429) AT3G14920 | Symbols: | unknown protein | chr3:5018275-5020104 FORWARDhighly similar to ( 744) loc_os01g11010 12001.m07721 protein peptide-N4-asparagine amidase A, putative, expressed no original description	AT3G14920.1		Peptide-N4-(N-acetyl-beta-glucosaminyl)asparagine amidase A protein	LOC_Os01g11010.1	peptide-N4-asparagine amidase A, putative, expressed	35.2	not assigned.unknown
GRMZM2G119578_T01	1.80141	GRMZM2G119578	GRMZM2G119578_P01	moderately similar to ( 425) AT5G57330 | Symbols: | aldose 1-epimerase family protein | chr5:23218392-23220664 FORWARDmoderately similar to ( 449) loc_os04g51390 12004.m35448 protein apospory-associated protein C, putative, expressedAldose_epim COG0676 no original description	AT5G57330.1		Galactose mutarotase-like superfamily protein	LOC_Os02g08030.1	aldose 1-epimerase, putative, expressed	3.5	minor CHO metabolism.others
GRMZM2G121878_T04	2.41548	GRMZM2G121878	GRMZM2G121878_P04	moderately similar to ( 208) AT1G70410 | Symbols: ATBCA4, BCA4 | carbonic anhydrase, putative / carbonate dehydratase, putative | chr1:26534167-26537457 REVERSEmoderately similar to ( 281) CAHC_HORVU Carbonic anhydrase, chloroplast precursor (EC 4.2.1.1) (Carbonate dehydratase) - Hordeum vulgare (Barley)moderately similar to ( 281) loc_os01g45274 12001.m150428 protein carbonic anhydrase, chloropl…	AT1G70410.1	ATBCA4,BCA4,CA4	beta carbonic anhydrase 4	LOC_Os01g45274.1	carbonic anhydrase, chloroplast precursor, putative, expressed	8.3	TCA / org transformation.carbonic anhydrases
GRMZM2G121878_T05	3.7761	GRMZM2G121878	GRMZM2G121878_P05	moderately similar to ( 254) AT1G70410 | Symbols: ATBCA4, BCA4 | carbonic anhydrase, putative / carbonate dehydratase, putative | chr1:26534167-26537457 REVERSEmoderately similar to ( 340) CAHC_HORVU Carbonic anhydrase, chloroplast precursor (EC 4.2.1.1) (Carbonate dehydratase) - Hordeum vulgare (Barley)moderately similar to ( 346) loc_os01g45274 12001.m150428 protein carbonic anhydrase, chloropl…	AT5G14740.1	BETA CA2,CA18,CA2	carbonic anhydrase 2	LOC_Os01g45274.2	carbonic anhydrase, chloroplast precursor, putative, expressed	8.3	TCA / org transformation.carbonic anhydrases
GRMZM2G122296_T01	2.5129	GRMZM2G122296	GRMZM2G122296_P01	highly similar to ( 776) AT3G18000 | Symbols: NMT1, XPL1, PEAMT | XPL1 (XIPOTL 1); methyltransferase/ phosphoethanolamine N-methyltransferase | chr3:6154578-6157331 FORWARDhighly similar to ( 776) PEAM1_ARATH Phosphoethanolamine N-methyltransferase 1 (EC 2.1.1.103) (PEAMT 1) (AtNMT1) - Arabidopsis thaliana (Mouse-ear cress)highly similar to ( 855) loc_os01g50030 12001.m11187 protein phosphoethano…	AT3G18000.1	NMT1,PEAMT,XPL1	S-adenosyl-L-methionine-dependent methyltransferases superfamily protein	LOC_Os01g50030.1	CPuORF25 - conserved peptide uORF-containing transcript, expressed	11.3	lipid metabolism.Phospholipid synthesis
GRMZM2G125552_T01	1.77184	GRMZM2G125552	GRMZM2G125552_P01	moderately similar to ( 410) AT3G02875 | Symbols: ILR1 | ILR1 (IAA-LEUCINE RESISTANT 1); IAA-Leu conjugate hydrolase/ IAA-Phe conjugate hydrolase/ metallopeptidase | chr3:631993-633859 FORWARDhighly similar to ( 552) loc_os03g62060 12003.m11084 protein IAA-amino acid hydrolase ILR1 precursor, putative, expressedAbgB Peptidase_M20 no original description	AT3G02875.1	ILR1	Peptidase M20/M25/M40 family protein	LOC_Os03g62060.1	hydrolase, putative, expressed	17.2.1	hormone metabolism.auxin.synthesis-degradation
GRMZM2G125669_T01	5.48415	GRMZM2G125669	GRMZM2G125669_P01	moderately similar to ( 463) AT3G22370 | Symbols: AOX1A, ATAOX1A | AOX1A (ALTERNATIVE OXIDASE 1A); alternative oxidase | chr3:7906890-7908416 FORWARDmoderately similar to ( 446) AOX2_TOBAC Alternative oxidase 2, mitochondrial precursor (EC 1.-.-.-) - Nicotiana tabacum (Common tobacco)highly similar to ( 525) loc_os04g51150 12004.m10011 protein transposon protein, putative, unclassified, expressed…	AT3G22370.1	AOX1A,ATAOX1A	alternative oxidase 1A	LOC_Os04g57320.1	immutans protein, putative, expressed	9.4	mitochondrial electron transport / ATP synthesis.alternative oxidase
GRMZM2G131836_T02	2.08041	GRMZM2G131836	GRMZM2G131836_P02	moderately similar to ( 392) AT1G80820 | Symbols: CCR2, ATCCR2 | CCR2 (CINNAMOYL COA REDUCTASE); cinnamoyl-CoA reductase | chr1:30370646-30372460 FORWARDweakly similar to ( 184) DFRA_DIACA Dihydroflavonol-4-reductase (EC 1.1.1.219) (DFR) (Dihydrokaempferol 4-reductase) - Dianthus caryophyllus (Carnation) (Clove pink)highly similar to ( 504) loc_os09g04050 12009.m03774 protein dihydroflavonol-4-re…	AT1G15950.1	ATCCR1,CCR1,IRX4	cinnamoyl coa reductase 1	LOC_Os09g04050.1	dehydrogenase, putative, expressed	16.8.3.1	secondary metabolism.flavonoids.dihydroflavonols.dihydroflavonol 4-reductase
GRMZM2G131907_T01	3.23583	GRMZM2G131907	GRMZM2G131907_P01	moderately similar to ( 283) AT1G27450 | Symbols: APT1, ATAPT1 | APT1 (ADENINE PHOSPHORIBOSYL TRANSFERASE 1); adenine phosphoribosyltransferase | chr1:9532421-9533807 FORWARDmoderately similar to ( 301) APT1_WHEAT Adenine phosphoribosyltransferase 1 (EC 2.4.2.7) (APRT 1) - Triticum aestivum (Wheat)moderately similar to ( 300) loc_os12g39860 12012.m07770 protein adenine phosphoribosyltransferase 1…	AT1G27450.1	APT1,ATAPT1	adenine phosphoribosyl transferase 1	LOC_Os12g39860.1	phosphoribosyl transferase, putative, expressed	23.3.1.1	nucleotide metabolism.salvage.phosphoribosyltransferases.aprt
GRMZM2G131907_T02	3.12499	GRMZM2G131907	GRMZM2G131907_P02	moderately similar to ( 209) AT1G27450 | Symbols: APT1, ATAPT1 | APT1 (ADENINE PHOSPHORIBOSYL TRANSFERASE 1); adenine phosphoribosyltransferase | chr1:9532421-9533807 FORWARDmoderately similar to ( 228) APT1_WHEAT Adenine phosphoribosyltransferase 1 (EC 2.4.2.7) (APRT 1) - Triticum aestivum (Wheat)moderately similar to ( 228) loc_os12g39860 12012.m07770 protein adenine phosphoribosyltransferase 1…	AT1G27450.1	APT1,ATAPT1	adenine phosphoribosyl transferase 1	LOC_Os12g39860.1	phosphoribosyl transferase, putative, expressed	23.3.1.1	nucleotide metabolism.salvage.phosphoribosyltransferases.aprt
GRMZM2G132069_T02	1.88726	GRMZM2G132069	GRMZM2G132069_P02	moderately similar to ( 441) AT4G26270 | Symbols: PFK3 | PFK3 (PHOSPHOFRUCTOKINASE 3); 6-phosphofructokinase | chr4:13301094-13304030 REVERSEhighly similar to ( 538) loc_os01g09570 12001.m07582 protein 6-phosphofructokinase 2, putative, expressedPRK06830 PfkA PRK03202 PFK Bacterial_PFK PFK PRK07085 Pyrophosphate_PFK no original description	AT4G26270.1	PFK3	phosphofructokinase 3	LOC_Os01g09570.1	6-phosphofructokinase, putative, expressed	4.2.4	glycolysis.plastid branch.phosphofructokinase (PFK)
GRMZM2G134708_T01	1.91123	GRMZM2G134708	GRMZM2G134708_P01	highly similar to ( 605) AT3G52880 | Symbols: ATMDAR1 | monodehydroascorbate reductase, putative | chr3:19601477-19604366 REVERSEhighly similar to ( 627) MDAR_PEA Monodehydroascorbate reductase (EC 1.6.5.4) (MDAR) (Ascorbate free radical reductase) (AFR reductase) - Pisum sativum (Garden pea)highly similar to ( 711) loc_os08g44340 12008.m08407 protein monodehydroascorbate reductase, putative, exp…	AT3G52880.1	ATMDAR1,MDAR1	monodehydroascorbate reductase 1	LOC_Os08g44340.1	monodehydroascorbate reductase, putative, expressed	21.2.1	redox.ascorbate and glutathione.ascorbate
GRMZM2G135536_T01	3.80104	GRMZM2G135536	GRMZM2G135536_P01	moderately similar to ( 327) AT1G64940 | Symbols: CYP89A6 | CYP89A6; electron carrier/ heme binding / iron ion binding / monooxygenase/ oxygen binding | chr1:24123789-24125324 FORWARDmoderately similar to ( 266) C77A3_SOYBN Cytochrome P450 77A3 (EC 1.14.-.-) - Glycine max (Soybean)moderately similar to ( 458) loc_os10g05020 12010.m03909 protein transposon protein, putative, unclassified, expresse…	AT1G64940.1	CYP89A6	cytochrome P450, family 87, subfamily A, polypeptide 6	LOC_Os10g05020.1	cytochrome P450, putative, expressed	26.10	misc.cytochrome P450
GRMZM2G135722_T01	2.03028	GRMZM2G135722	GRMZM2G135722_P01	moderately similar to ( 328) AT2G22590 | Symbols: | transferase, transferring glycosyl groups | chr2:9593012-9594424 FORWARDweakly similar to ( 190) UFOG_PETHY Anthocyanidin 3-O-glucosyltransferase (EC 2.4.1.115) (Flavonol 3-O-glucosyltransferase) (UDP-glucose flavonoid 3-O-glucosyltransferase) (Anthocyanin rhamnosyl transferase) - Petunia hybrida (Petunia)highly similar to ( 638) loc_os01g64540 …	AT5G49690.1		UDP-Glycosyltransferase superfamily protein	LOC_Os01g64540.1	anthocyanidin 3-O-glucosyltransferase, putative, expressed	26.2	misc.UDP glucosyl and glucoronyl transferases
GRMZM2G139533_T01	5.17063	GRMZM2G139533	GRMZM2G139533_P01	moderately similar to ( 439) AT2G05830 | Symbols: | eukaryotic translation initiation factor 2B family protein / eIF-2B family protein | chr2:2229964-2231839 FORWARDhighly similar to ( 554) loc_os11g11050 12011.m28758 protein methylthioribose-1-phosphate isomerase, putative, expressedCOG0182 mtnA PRK06844 PRK08334 PRK06036 PRK05772 IF-2B PRK06371 PRK08535 GCD2 PRK06239 no original description	AT2G05830.1		NagB/RpiA/CoA transferase-like superfamily protein	LOC_Os11g11050.1	initiation factor 2 subunit family domain containing protein, expressed	29.2.3	protein.synthesis.initiation
GRMZM2G141214_T01	2.3508	GRMZM2G141214	GRMZM2G141214_P01	moderately similar to ( 454) AT1G72970 | Symbols: HTH, EDA17 | HTH (HOTHEAD); FAD binding / aldehyde-lyase/ mandelonitrile lyase | chr1:27452872-27455706 FORWARDhighly similar to ( 598) loc_os08g31030 12008.m07102 protein protein HOTHEAD precursor, putative, expressedBetA PRK02106 GMC_oxred_N no original description	AT1G72970.1	EDA17,HTH	Glucose-methanol-choline (GMC) oxidoreductase family protein	LOC_Os08g31030.1	HOTHEAD precursor, putative, expressed	26.8	misc.nitrilases, *nitrile lyases, berberine bridge enzymes, reticuline oxidases, troponine reductases
GRMZM2G142898_T01	2.45753	GRMZM2G142898	GRMZM2G142898_P01	nearly identical (1717) AT5G17420 | Symbols: IRX3, CESA7, ATCESA7, MUR10 | IRX3 (IRREGULAR XYLEM 3); cellulose synthase | chr5:5736859-5741407 REVERSEnearly identical (1992) loc_os09g25490 12009.m05701 protein CESA9 - cellulose synthase, expressedCellulose_synt no original description	AT5G17420.1	ATCESA7,CESA7,IRX3,MUR10	Cellulose synthase family protein	LOC_Os09g25490.1	CESA9 - cellulose synthase, expressed	10.2.1	cell wall.cellulose synthesis.cellulose synthase
GRMZM2G142898_T02	2.09768	GRMZM2G142898	GRMZM2G142898_P02	nearly identical (1736) AT5G17420 | Symbols: IRX3, CESA7, ATCESA7, MUR10 | IRX3 (IRREGULAR XYLEM 3); cellulose synthase | chr5:5736859-5741407 REVERSEnearly identical (2011) loc_os09g25490 12009.m05701 protein CESA9 - cellulose synthase, expressedCellulose_synt no original description	AT5G17420.1	ATCESA7,CESA7,IRX3,MUR10	Cellulose synthase family protein	LOC_Os09g25490.1	CESA9 - cellulose synthase, expressed	10.2.1	cell wall.cellulose synthesis.cellulose synthase
GRMZM2G145518_T01	2.0161	GRMZM2G145518	GRMZM2G145518_P01	moderately similar to ( 388) AT3G12500 | Symbols: ATHCHIB, PR3, PR-3, CHI-B, B-CHI | ATHCHIB (ARABIDOPSIS THALIANA BASIC CHITINASE); chitinase | chr3:3962501-3963945 REVERSEmoderately similar to ( 424) CHI2_ORYSA Basic endochitinase 2 precursor (EC 3.2.1.14) - Oryza sativa (Rice)moderately similar to ( 435) loc_os06g51060 12006.m09629 protein basic endochitinase 1 precursor, putative, expressedGl…	AT3G12500.1	ATHCHIB,B-CHI,CHI-B,HCHIB,PR-3,PR3	basic chitinase	LOC_Os03g30470.1	CHIT4 - Chitinase family protein precursor, expressed	20.1	stress.biotic
GRMZM2G145972_T02	2.31561	GRMZM2G145972	GRMZM2G145972_P02	highly similar to ( 758) AT4G05020 | Symbols: NDB2 | NDB2 (NAD(P)H dehydrogenase B2); FAD binding / disulfide oxidoreductase/ oxidoreductase | chr4:2572752-2576222 FORWARDhighly similar to ( 850) loc_os05g26660 12005.m06958 protein expressed proteinNdh Pyr_redox_2 HcaD NirB no original description	AT4G05020.1	NDB2	NAD(P)H dehydrogenase B2	LOC_Os06g47000.1	external NADH-ubiquinone oxidoreductase 1, mitochondrial precursor, putative, expressed	9.2.1.2	mitochondrial electron transport / ATP synthesis.NADH-DH.type II.external
GRMZM2G146206_T01	1.95565	GRMZM2G146206	GRMZM2G146206_P01	moderately similar to ( 281) AT3G55440 | Symbols: ATCTIMC, TPI | TPI (TRIOSEPHOSPHATE ISOMERASE); triose-phosphate isomerase | chr3:20553794-20556078 FORWARDmoderately similar to ( 296) TPIS_ORYSA Triosephosphate isomerase, cytosolic (EC 5.3.1.1) (TIM) (Triose-phosphate isomerase) - Oryza sativa (Rice)moderately similar to ( 317) loc_os01g62420 12001.m43510 protein triosephosphate isomerase, cyto…	AT3G55440.1	ATCTIMC,CYTOTPI,TPI	triosephosphate isomerase	LOC_Os01g62420.1	triosephosphate isomerase, cytosolic, putative, expressed	4.1.7	glycolysis.cytosolic branch.triosephosphate isomerase (TPI)
GRMZM2G146206_T02	2.59632	GRMZM2G146206	GRMZM2G146206_P02	moderately similar to ( 305) AT3G55440 | Symbols: ATCTIMC, TPI | TPI (TRIOSEPHOSPHATE ISOMERASE); triose-phosphate isomerase | chr3:20553794-20556078 FORWARDmoderately similar to ( 310) TPIS_PETHY Triosephosphate isomerase, cytosolic (EC 5.3.1.1) (TIM) (Triose-phosphate isomerase) - Petunia hybrida (Petunia)moderately similar to ( 337) loc_os01g62420 12001.m43510 protein triosephosphate isomerase…	AT3G55440.1	ATCTIMC,CYTOTPI,TPI	triosephosphate isomerase	LOC_Os01g62420.1	triosephosphate isomerase, cytosolic, putative, expressed	1.3.5	PS.calvin cycle.TPI
GRMZM2G146206_T03	2.51348	GRMZM2G146206	GRMZM2G146206_P03	very weakly similar to (94.0) AT3G55440 | Symbols: ATCTIMC, TPI | TPI (TRIOSEPHOSPHATE ISOMERASE); triose-phosphate isomerase | chr3:20553794-20556078 FORWARDvery weakly similar to (90.1) TPIS_PETHY Triosephosphate isomerase, cytosolic (EC 5.3.1.1) (TIM) (Triose-phosphate isomerase) - Petunia hybrida (Petunia)weakly similar to ( 115) loc_os01g62420 12001.m43510 protein triosephosphate isomerase, …	AT3G55440.1	ATCTIMC,CYTOTPI,TPI	triosephosphate isomerase	LOC_Os01g62420.1	triosephosphate isomerase, cytosolic, putative, expressed	4.1.7	glycolysis.cytosolic branch.triosephosphate isomerase (TPI)
GRMZM2G146206_T04	2.74226	GRMZM2G146206	GRMZM2G146206_P04	moderately similar to ( 365) AT3G55440 | Symbols: ATCTIMC, TPI | TPI (TRIOSEPHOSPHATE ISOMERASE); triose-phosphate isomerase | chr3:20553794-20556078 FORWARDmoderately similar to ( 371) TPIS_PETHY Triosephosphate isomerase, cytosolic (EC 5.3.1.1) (TIM) (Triose-phosphate isomerase) - Petunia hybrida (Petunia)moderately similar to ( 421) loc_os01g62420 12001.m43510 protein triosephosphate isomerase…	AT3G55440.1	ATCTIMC,CYTOTPI,TPI	triosephosphate isomerase	LOC_Os01g62420.1	triosephosphate isomerase, cytosolic, putative, expressed	1.3.5	PS.calvin cycle.TPI
GRMZM2G146206_T05	2.65645	GRMZM2G146206	GRMZM2G146206_P05	moderately similar to ( 274) AT3G55440 | Symbols: ATCTIMC, TPI | TPI (TRIOSEPHOSPHATE ISOMERASE); triose-phosphate isomerase | chr3:20553794-20556078 FORWARDmoderately similar to ( 288) TPIS_ORYSA Triosephosphate isomerase, cytosolic (EC 5.3.1.1) (TIM) (Triose-phosphate isomerase) - Oryza sativa (Rice)moderately similar to ( 309) loc_os01g62420 12001.m43510 protein triosephosphate isomerase, cyto…	AT3G55440.1	ATCTIMC,CYTOTPI,TPI	triosephosphate isomerase	LOC_Os01g62420.4	triosephosphate isomerase, cytosolic, putative, expressed	4.1.7	glycolysis.cytosolic branch.triosephosphate isomerase (TPI)
GRMZM2G148441_T01	1.64455	GRMZM2G148441	GRMZM2G148441_P01	moderately similar to ( 364) AT5G06900 | Symbols: CYP93D1 | CYP93D1; electron carrier/ heme binding / iron ion binding / monooxygenase/ oxygen binding | chr5:2136160-2137925 REVERSEmoderately similar to ( 442) C93A1_SOYBN Cytochrome P450 93A1 (EC 1.14.-.-) - Glycine max (Soybean)highly similar to ( 699) loc_os04g01140 12004.m101444 protein cytochrome P450 93A2, putative, expressedp450 CypX no ori…	AT5G06900.1	CYP93D1	cytochrome P450, family 93, subfamily D, polypeptide 1	LOC_Os04g01140.1	cytochrome P450 93A2, putative, expressed	26.10	misc.cytochrome P450
GRMZM2G150952_T01	2.13357	GRMZM2G150952	GRMZM2G150952_P01	highly similar to ( 669) AT5G53450 | Symbols: ORG1 | ORG1 (OBP3-responsive gene 1); ATP binding / kinase/ protein kinase | chr5:21689444-21692242 FORWARDhighly similar to ( 951) loc_os01g46720 12001.m10869 protein protein kinase domain containing protein, expressed no original description	AT5G53450.1	ORG1	OBP3-responsive gene 1	LOC_Os01g46720.1	expressed protein	29.4	protein.postranslational modification
GRMZM2G151440_T02	1.59937	GRMZM2G151440	GRMZM2G151440_P02	moderately similar to ( 496) AT1G48420 | Symbols: D-CDES | D-CDES (D-CYSTEINE DESULFHYDRASE); 1-aminocyclopropane-1-carboxylate deaminase/ D-cysteine desulfhydrase/ catalytic | chr1:17896767-17898803 REVERSEhighly similar to ( 574) loc_os02g53330 12002.m100439 protein 1-aminocyclopropane-1-carboxylate deaminase, putative, expressedPRK03910 Acd PRK12390 no original description	AT1G48420.1	ACD1,ATACD1,D-CDES	D-cysteine desulfhydrase	LOC_Os02g53330.2	1-aminocyclopropane-1-carboxylate deaminase, putative, expressed	17.5.1	hormone metabolism.ethylene.synthesis-degradation
GRMZM2G152417_T01	2.12582	GRMZM2G152417	GRMZM2G152417_P01	highly similar to ( 813) AT3G16910 | Symbols: AAE7, ACN1 | AAE7 (ACYL-ACTIVATING ENZYME 7); AMP binding / acetate-CoA ligase | chr3:5773231-5775411 REVERSEweakly similar to ( 128) 4CL1_TOBAC 4-coumarate--CoA ligase 1 (EC 6.2.1.12) (4CL 1) (4-coumaroyl-CoA synthase 1) - Nicotiana tabacum (Common tobacco)highly similar to ( 995) loc_os03g19250 12003.m07342 protein AMP-binding protein, putative, exp…	AT3G16910.1	AAE7,ACN1	acyl-activating enzyme 7	LOC_Os03g19250.1	AMP-binding enzyme, putative, expressed	11.1.8	lipid metabolism.FA synthesis and FA elongation.acyl coa ligase
GRMZM2G152470_T01	2.35054	GRMZM2G152470	GRMZM2G152470_P01	moderately similar to ( 430) AT3G63250 | Symbols: HMT-2, ATHMT-2, HMT2 | HMT2 (HOMOCYSTEINE METHYLTRANSFERASE 2); homocysteine S-methyltransferase | chr3:23370575-23372587 REVERSEhighly similar to ( 677) HMT3_MAIZE Homocysteine S-methyltransferase 3 (EC 2.1.1.10) (S-methylmethionine:homocysteine methyltransferase 3) (SMM:Hcy S-methyltransferase 3) (ZmHMT-3) - Zea mays (Maize)highly similar to ( 5…	AT3G63250.1	ATHMT-2,HMT-2,HMT2	homocysteine methyltransferase 2	LOC_Os12g41390.1	homocysteine S-methyltransferase protein, putative, expressed	13.1.3.4	amino acid metabolism.synthesis.aspartate family.methionine
GRMZM2G152470_T03	2.43131	GRMZM2G152470	GRMZM2G152470_P03	moderately similar to ( 365) AT3G63250 | Symbols: HMT-2, ATHMT-2, HMT2 | HMT2 (HOMOCYSTEINE METHYLTRANSFERASE 2); homocysteine S-methyltransferase | chr3:23370575-23372587 REVERSEhighly similar to ( 558) HMT3_MAIZE Homocysteine S-methyltransferase 3 (EC 2.1.1.10) (S-methylmethionine:homocysteine methyltransferase 3) (SMM:Hcy S-methyltransferase 3) (ZmHMT-3) - Zea mays (Maize)moderately similar to…	AT3G63250.1	ATHMT-2,HMT-2,HMT2	homocysteine methyltransferase 2	LOC_Os12g41390.1	homocysteine S-methyltransferase protein, putative, expressed	13.1.3.4	amino acid metabolism.synthesis.aspartate family.methionine
GRMZM2G153359_T01	1.72389	GRMZM2G153359	GRMZM2G153359_P01	moderately similar to ( 319) AT4G21200 | Symbols: ATGA2OX8, GA2OX8 | GA2OX8 (GIBBERELLIN 2-OXIDASE 8); gibberellin 2-beta-dioxygenase | chr4:11302751-11304032 FORWARDweakly similar to ( 127) GAO1D_WHEAT Gibberellin 20 oxidase 1-D (EC 1.14.11.-) (Gibberellin C-20 oxidase 1-D) (GA 20-oxidase 1-D) (Ta20ox1D) (TaGA20ox1-D) (Protein Wga20) - Triticum aestivum (Wheat)moderately similar to ( 497) loc_os…	AT4G21200.1	ATGA2OX8,GA2OX8	gibberellin 2-oxidase 8	LOC_Os02g41954.1	gibberellin 2-beta-dioxygenase 7, putative, expressed	17.5.1	hormone metabolism.ethylene.synthesis-degradation
GRMZM2G154558_T01	3.33559	GRMZM2G154558	GRMZM2G154558_P01	moderately similar to ( 301) AT5G12890 | Symbols: | UDP-glucoronosyl/UDP-glucosyl transferase family protein | chr5:4069658-4071124 REVERSEweakly similar to ( 157) ZOX_PHAVU Zeatin O-xylosyltransferase (EC 2.4.2.40) (Zeatin O-beta-D-xylosyltransferase) - Phaseolus vulgaris (Kidney bean) (French bean)highly similar to ( 559) loc_os04g20260 12004.m07183 protein cytokinin-O-glucosyltransferase 1, pu…	AT5G12890.1		UDP-Glycosyltransferase superfamily protein	LOC_Os04g20260.1	UDP-glucoronosyl and UDP-glucosyl transferase, putative, expressed	26.2	misc.UDP glucosyl and glucoronyl transferases
GRMZM2G154828_T01	9.30234	GRMZM2G154828	GRMZM2G154828_P01	moderately similar to ( 360) AT4G37330 | Symbols: CYP81D4 | CYP81D4; electron carrier/ heme binding / iron ion binding / monooxygenase/ oxygen binding | chr4:17562547-17564569 REVERSEmoderately similar to ( 297) C93A1_SOYBN Cytochrome P450 93A1 (EC 1.14.-.-) - Glycine max (Soybean)highly similar to ( 568) loc_os03g55240 12003.m10439 protein cytochrome P450 81E1, putative, expressedp450 CypX no or…	AT4G37330.1	CYP81D4	cytochrome P450, family 81, subfamily D, polypeptide 4	LOC_Os03g55240.1	cytochrome P450, putative, expressed	26.10	misc.cytochrome P450
GRMZM2G155675_T01	1.64805	GRMZM2G155675	GRMZM2G155675_P01	weakly similar to ( 112) AT1G52260 | Symbols: ATPDIL1-5, ATPDI3, PDI3 | ATPDIL1-5 (PDI-LIKE 1-5); protein disulfide isomerase | chr1:19460694-19463346 FORWARDweakly similar to ( 166) loc_os06g06790 12006.m05404 protein OsPDIL1-5 - Oryza sativa protein disulfide isomerase, expressed no original description	AT1G52260.1	ATPDI3,ATPDIL1-5,PDI3,PDIL1-5	PDI-like 1-5	LOC_Os06g06790.1	OsPDIL1-5 protein disulfide isomerase PDIL1-5, expressed	21.1.1	redox.thioredoxin.PDIL
GRMZM2G158342_T01	1.85212	GRMZM2G158342	GRMZM2G158342_P01	moderately similar to ( 476) AT4G12300 | Symbols: CYP706A4 | CYP706A4; electron carrier/ heme binding / iron ion binding / monooxygenase/ oxygen binding | chr4:7308016-7309692 REVERSEmoderately similar to ( 314) C93A2_SOYBN Cytochrome P450 93A2 (EC 1.14.-.-) - Glycine max (Soybean)highly similar to ( 729) loc_os01g50490 12001.m11230 protein flavonoid 3-monooxygenase, putative, expressedp450 CypX …	AT4G12300.1	CYP706A4	cytochrome P450, family 706, subfamily A, polypeptide 4	LOC_Os01g50490.1	cytochrome P450, putative, expressed	26.10	misc.cytochrome P450
GRMZM2G158657_T01	2.14682	GRMZM2G158657	GRMZM2G158657_P01	highly similar to ( 623) AT2G44990 | Symbols: CCD7, MAX3, ATCCD7 | CCD7 (CAROTENOID CLEAVAGE DIOXYGENASE 7); 9-cis-epoxycarotenoid dioxygenase | chr2:18558938-18561621 FORWARDhighly similar to ( 930) loc_os04g46470 12004.m09596 protein dioxygenase RAMOSUS5, putative, expressedCOG3670 RPE65 no original description	AT2G44990.1	ATCCD7,CCD7,MAX3	carotenoid cleavage dioxygenase 7	LOC_Os04g46470.1	carotenoid cleavage dioxygenase 7, chloroplast precursor, putative, expressed	17.1.1	hormone metabolism.abscisic acid.synthesis-degradation
GRMZM2G162531_T04	1.8804	GRMZM2G162531	GRMZM2G162531_P04	highly similar to ( 540) AT4G22130 | Symbols: SRF8 | SRF8 (STRUBBELIG-RECEPTOR FAMILY 8); ATP binding / kinase/ protein binding / protein kinase | chr4:11724781-11727331 FORWARDweakly similar to ( 183) NORK_MEDTR Nodulation receptor kinase precursor (EC 2.7.11.1) (Does not make infections protein 2) (Symbiosis receptor-like kinase) (MtSYMRK) - Medicago truncatula (Barrel medic)highly similar to (…	AT4G22130.2	SRF8	STRUBBELIG-receptor family 8	LOC_Os06g42800.1	STRUBBELIG-RECEPTOR FAMILY 8 precursor, putative, expressed	29.4.1.57	protein.postranslational modification.kinase.receptor like cytoplasmatic kinase VII
GRMZM2G165998_T01	2.89993	GRMZM2G165998	GRMZM2G165998_P01	moderately similar to ( 322) AT4G14710 | Symbols: ATARD2 | acireductone dioxygenase [iron(II)-requiring]/ metal ion binding | chr4:8424943-8426360 REVERSEmoderately similar to ( 386) ARD2_ORYSA 1,2-dihydroxy-3-keto-5-methylthiopentene dioxygenase 2 (EC 1.13.-.-) (Aci-reductone dioxygenase 2) (Submergence-induced protein 2A) - Oryza sativa (Rice)moderately similar to ( 386) loc_os03g06620 12003.m0…	AT4G14710.1	ATARD2	RmlC-like cupins superfamily protein	LOC_Os03g06620.1	1,2-dihydroxy-3-keto-5-methylthiopentene dioxygenase protein, putative, expressed	35.1	not assigned.no ontology
GRMZM2G165998_T02	3.02919	GRMZM2G165998	GRMZM2G165998_P02	weakly similar to ( 119) AT4G14716 | Symbols: ATARD1 | ATARD1 (ACIREDUCTONE DIOXYGENASE 1); acireductone dioxygenase [iron(II)-requiring]/ metal ion binding | chr4:8430484-8431867 REVERSEweakly similar to ( 139) ARD2_ORYSA 1,2-dihydroxy-3-keto-5-methylthiopentene dioxygenase 2 (EC 1.13.-.-) (Aci-reductone dioxygenase 2) (Submergence-induced protein 2A) - Oryza sativa (Rice)weakly similar to ( 139…	AT4G14716.1	ARD1,ATARD1	acireductone dioxygenase 1	LOC_Os03g06620.1	1,2-dihydroxy-3-keto-5-methylthiopentene dioxygenase protein, putative, expressed	35.1	not assigned.no ontology
GRMZM2G167103_T01	1.53267	GRMZM2G167103	GRMZM2G167103_P01	moderately similar to ( 287) AT1G33140 | Symbols: PGY2 | PGY2 (PIGGYBACK2); structural constituent of ribosome | chr1:12023360-12024502 FORWARDmoderately similar to ( 327) RL9_ORYSA 60S ribosomal protein L9 - Oryza sativa (Rice)moderately similar to ( 401) loc_os06g01966 12006.m31783 protein nodulin protein, putative, expressedrpl6p RplF no original description	AT3G30340.1		nodulin MtN21 /EamA-like transporter family protein	LOC_Os06g01966.1	auxin-induced protein 5NG4, putative, expressed	33.99	development.unspecified
GRMZM2G167220_T02	4.0395	GRMZM2G167220	GRMZM2G167220_P02	highly similar to ( 664) AT2G41510 | Symbols: ATCKX1, CKX1 | CKX1 (CYTOKININ OXIDASE/DEHYDROGENASE 1); cytokinin dehydrogenase | chr2:17314626-17316861 FORWARDmoderately similar to ( 415) CKX1_MAIZE Cytokinin dehydrogenase 1 precursor (EC 1.5.99.12) (Cytokinin oxidase 1) (CKO 1) (COX 1) (ZmCKX1) - Zea mays (Maize)highly similar to ( 891) loc_os01g71310 12001.m13174 protein cytokinin dehydrogenase…	AT2G41510.1	ATCKX1,CKX1	cytokinin oxidase/dehydrogenase 1	LOC_Os01g71310.1	cytokinin dehydrogenase precursor, putative, expressed	17.4.1	hormone metabolism.cytokinin.synthesis-degradation
GRMZM2G169458_T01	1.86742	GRMZM2G169458	GRMZM2G169458_P01	highly similar to ( 502) AT4G36250 | Symbols: ALDH3F1 | ALDH3F1 (Aldehyde Dehydrogenase 3F1); 3-chloroallyl aldehyde dehydrogenase/ aldehyde dehydrogenase (NAD) | chr4:17151029-17153381 FORWARDweakly similar to ( 110) BADH_BETVU Betaine-aldehyde dehydrogenase, chloroplast precursor (EC 1.2.1.8) (BADH) - Beta vulgaris (Sugar beet)highly similar to ( 736) loc_os02g43194 12002.m34024 protein fatty a…	AT4G36250.1	ALDH3F1	aldehyde dehydrogenase 3F1	LOC_Os02g43280.1	aldehyde dehydrogenase, putative, expressed	5.10	fermentation.aldehyde dehydrogenase
GRMZM2G171111_T01	3.20453	GRMZM2G171111	GRMZM2G171111_P01	weakly similar to ( 164) AT4G34840 | Symbols: ATMTN2, ATMTAN2, MTN2, MTAN2 | ATMTN2; methylthioadenosine nucleosidase | chr4:16606299-16607748 FORWARDweakly similar to ( 193) loc_os06g02220 12006.m04956 protein MTA/SAH nucleosidase, putative, expressed no original description	AT4G34840.1	ATMTAN2,ATMTN2,MTAN2,MTN2	Phosphorylase superfamily protein	LOC_Os06g02220.1	MTA/SAH nucleosidase, putative, expressed	13.1.3.4	amino acid metabolism.synthesis.aspartate family.methionine
GRMZM2G171111_T02	3.53259	GRMZM2G171111	GRMZM2G171111_P02	moderately similar to ( 299) AT4G38800 | Symbols: ATMTN1, ATMTAN1, MTN1, MTAN1 | ATMTN1; catalytic/ methylthioadenosine nucleosidase | chr4:18113355-18114996 REVERSEmoderately similar to ( 369) loc_os06g02220 12006.m04956 protein MTA/SAH nucleosidase, putative, expressedPfs PRK05584 no original description	AT4G38800.1	ATMTAN1,ATMTN1,MTAN1,MTN1	methylthioadenosine nucleosidase 1	LOC_Os06g02220.1	MTA/SAH nucleosidase, putative, expressed	13.1.3.4	amino acid metabolism.synthesis.aspartate family.methionine
GRMZM2G171111_T04	3.76614	GRMZM2G171111	GRMZM2G171111_P04	moderately similar to ( 288) AT4G38800 | Symbols: ATMTN1, ATMTAN1, MTN1, MTAN1 | ATMTN1; catalytic/ methylthioadenosine nucleosidase | chr4:18113355-18114996 REVERSEmoderately similar to ( 356) loc_os06g02220 12006.m04956 protein MTA/SAH nucleosidase, putative, expressedPfs PRK05584 no original description	AT4G38800.1	ATMTAN1,ATMTN1,MTAN1,MTN1	methylthioadenosine nucleosidase 1	LOC_Os06g02220.1	MTA/SAH nucleosidase, putative, expressed	13.1.3.4	amino acid metabolism.synthesis.aspartate family.methionine
GRMZM2G171400_T01	1.53588	GRMZM2G171400	GRMZM2G171400_P01	moderately similar to ( 495) AT1G19600 | Symbols: | pfkB-type carbohydrate kinase family protein | chr1:6779085-6780898 FORWARDhighly similar to ( 627) loc_os01g01620 12001.m06807 protein ribokinase, putative, expressedadenosine_kinase PfkB KdgK RbsK ribokinase_group_A ribokinase bac_FRK YeiC_kinase_like FruK no original description	AT1G19600.1		pfkB-like carbohydrate kinase family protein	LOC_Os01g01620.1	kinase, pfkB family, putative, expressed	3.5	minor CHO metabolism.others
GRMZM2G173192_T01	1.60382	GRMZM2G173192	GRMZM2G173192_P01	moderately similar to ( 403) AT4G17260 | Symbols: | L-lactate dehydrogenase, putative | chr4:9674057-9675309 FORWARDhighly similar to ( 519) LDHA_HORVU L-lactate dehydrogenase A (EC 1.1.1.27) (LDH-A) - Hordeum vulgare (Barley)highly similar to ( 555) loc_os02g01510 12002.m05501 protein L-lactate dehydrogenase A, putative, expressedLDH ldh Mdh LDH_MDH PRK06223 LDH-like_MDH Ldh_1_N Ldh_1_C MDH_glyc…	AT4G17260.1		Lactate/malate dehydrogenase family protein	LOC_Os02g01510.1	lactate/malate dehydrogenase, putative, expressed	5.1	fermentation.LDH
GRMZM2G174699_T01	2.41795	GRMZM2G174699	GRMZM2G174699_P01	moderately similar to ( 436) AT5G44640 | Symbols: BGLU13 | BGLU13 (BETA GLUCOSIDASE 13); catalytic/ cation binding / hydrolase, hydrolyzing O-glycosyl compounds | chr5:18011146-18012669 FORWARDhighly similar to ( 709) BGLC_MAIZE Beta-glucosidase, chloroplast precursor (EC 3.2.1.21) (Gentiobiase) (Cellobiase) (Beta-D-glucoside glucohydrolase) - Zea mays (Maize)moderately similar to ( 451) loc_os04…	AT5G44640.1	BGLU13	beta glucosidase 13	LOC_Os04g39880.1	Os4bglu12 - beta-glucosidase, exo-beta-glucanase, expressed	26.3	misc.gluco-, galacto- and mannosidases
GRMZM2G175910_T01	1.66815	GRMZM2G175910	GRMZM2G175910_P01	moderately similar to ( 278) AT2G16890 | Symbols: | UDP-glucoronosyl/UDP-glucosyl transferase family protein | chr2:7316938-7319022 FORWARDweakly similar to ( 147) ZOX_PHAVU Zeatin O-xylosyltransferase (EC 2.4.2.40) (Zeatin O-beta-D-xylosyltransferase) - Phaseolus vulgaris (Kidney bean) (French bean)moderately similar to ( 404) loc_os09g16030 12009.m04864 protein cytokinin-O-glucosyltransferase 1…	AT2G16890.2		UDP-Glycosyltransferase superfamily protein	LOC_Os09g16030.1	cytokinin-O-glucosyltransferase 1, putative, expressed	26.2	misc.UDP glucosyl and glucoronyl transferases
GRMZM2G176307_T01	3.86187	GRMZM2G176307	GRMZM2G176307_P01	highly similar to ( 555) AT1G13440 | Symbols: GAPC-2, GAPC2 | GAPC2 (GLYCERALDEHYDE-3-PHOSPHATE DEHYDROGENASE C2); NAD or NADH binding / binding / catalytic/ glyceraldehyde-3-phosphate dehydrogenase (phosphorylating)/ glyceraldehyde-3-phosphate dehydrogenase | chr1:4608465-4610494 REVERSEhighly similar to ( 632) G3PE_MAIZE Glyceraldehyde-3-phosphate dehydrogenase, cytosolic 3 (EC 1.2.1.12) - Zea …	AT1G13440.1	GAPC-2,GAPC2	glyceraldehyde-3-phosphate dehydrogenase C2	LOC_Os04g40950.1	glyceraldehyde-3-phosphate dehydrogenase, putative, expressed	4.1.8	glycolysis.cytosolic branch.glyceraldehyde 3-phosphate dehydrogenase (GAP-DH)
GRMZM2G176307_T02	1.95205	GRMZM2G176307	GRMZM2G176307_P02	highly similar to ( 555) AT1G13440 | Symbols: GAPC-2, GAPC2 | GAPC2 (GLYCERALDEHYDE-3-PHOSPHATE DEHYDROGENASE C2); NAD or NADH binding / binding / catalytic/ glyceraldehyde-3-phosphate dehydrogenase (phosphorylating)/ glyceraldehyde-3-phosphate dehydrogenase | chr1:4608465-4610494 REVERSEhighly similar to ( 632) G3PE_MAIZE Glyceraldehyde-3-phosphate dehydrogenase, cytosolic 3 (EC 1.2.1.12) - Zea …	AT1G13440.1	GAPC-2,GAPC2	glyceraldehyde-3-phosphate dehydrogenase C2	LOC_Os04g40950.1	glyceraldehyde-3-phosphate dehydrogenase, putative, expressed	4.1.8	glycolysis.cytosolic branch.glyceraldehyde 3-phosphate dehydrogenase (GAP-DH)
GRMZM2G179063_T01	2.40137	GRMZM2G179063	GRMZM2G179063_P01	moderately similar to ( 278) AT2G36790 | Symbols: UGT73C6 | UGT73C6 (UDP-glucosyl transferase 73C6); UDP-glucosyltransferase/ UDP-glycosyltransferase/ quercetin 3-O-glucosyltransferase/ quercetin 4'-O-glucosyltransferase/ quercetin 7-O-glucosyltransferase/ transferase, transferring glycosyl groups | chr2:15420339-15421826 REVERSEweakly similar to ( 114) ZOX_PHAVU Zeatin O-xylosyltransferase (EC 2…	AT3G53150.1	UGT73D1	UDP-glucosyl transferase 73D1	LOC_Os04g44250.1	cytokinin-O-glucosyltransferase 3, putative, expressed	26.2	misc.UDP glucosyl and glucoronyl transferases
GRMZM2G180916_T02	1.99719	GRMZM2G180916	GRMZM2G180916_P02	moderately similar to ( 499) AT4G33950 | Symbols: OST1, SNRK2-6, SRK2E, SNRK2.6, P44 | OST1 (OPEN STOMATA 1); calcium-dependent protein serine/threonine kinase/ kinase/ protein kinase | chr4:16272819-16274657 FORWARDhighly similar to ( 589) SAPK3_ORYSA Serine/threonine-protein kinase SAPK3 (EC 2.7.11.1) (Osmotic stress/abscisic acid-activated protein kinase 3) (Protein kinase REK) - Oryza sativa …	AT1G10940.1	ASK1,SNRK2-4,SNRK2.4,SRK2A	Protein kinase superfamily protein	LOC_Os10g41490.1	CAMK_CAMK_like.41 - CAMK includes calcium/calmodulin depedent protein kinases, expressed	29.4	protein.postranslational modification
GRMZM2G180916_T03	1.90904	GRMZM2G180916	GRMZM2G180916_P03	moderately similar to ( 281) AT4G33950 | Symbols: OST1, SNRK2-6, SRK2E, SNRK2.6, P44 | OST1 (OPEN STOMATA 1); calcium-dependent protein serine/threonine kinase/ kinase/ protein kinase | chr4:16272819-16274657 FORWARDmoderately similar to ( 306) SAPK3_ORYSA Serine/threonine-protein kinase SAPK3 (EC 2.7.11.1) (Osmotic stress/abscisic acid-activated protein kinase 3) (Protein kinase REK) - Oryza sat…	AT4G33950.1	ATOST1,OST1,P44,SNRK2-6,SNRK2.6,SRK2E	Protein kinase superfamily protein	LOC_Os10g41490.1	CAMK_CAMK_like.41 - CAMK includes calcium/calmodulin depedent protein kinases, expressed	29.4	protein.postranslational modification
GRMZM2G180916_T04	1.78998	GRMZM2G180916	GRMZM2G180916_P04	moderately similar to ( 494) AT4G33950 | Symbols: OST1, SNRK2-6, SRK2E, SNRK2.6, P44 | OST1 (OPEN STOMATA 1); calcium-dependent protein serine/threonine kinase/ kinase/ protein kinase | chr4:16272819-16274657 FORWARDhighly similar to ( 584) SAPK3_ORYSA Serine/threonine-protein kinase SAPK3 (EC 2.7.11.1) (Osmotic stress/abscisic acid-activated protein kinase 3) (Protein kinase REK) - Oryza sativa …	AT1G10940.1	ASK1,SNRK2-4,SNRK2.4,SRK2A	Protein kinase superfamily protein	LOC_Os10g41490.1	CAMK_CAMK_like.41 - CAMK includes calcium/calmodulin depedent protein kinases, expressed	29.4	protein.postranslational modification
GRMZM2G180916_T05	1.91515	GRMZM2G180916	GRMZM2G180916_P05	moderately similar to ( 281) AT4G33950 | Symbols: OST1, SNRK2-6, SRK2E, SNRK2.6, P44 | OST1 (OPEN STOMATA 1); calcium-dependent protein serine/threonine kinase/ kinase/ protein kinase | chr4:16272819-16274657 FORWARDmoderately similar to ( 306) SAPK3_ORYSA Serine/threonine-protein kinase SAPK3 (EC 2.7.11.1) (Osmotic stress/abscisic acid-activated protein kinase 3) (Protein kinase REK) - Oryza sat…	AT4G33950.1	ATOST1,OST1,P44,SNRK2-6,SNRK2.6,SRK2E	Protein kinase superfamily protein	LOC_Os10g41490.1	CAMK_CAMK_like.41 - CAMK includes calcium/calmodulin depedent protein kinases, expressed	29.4	protein.postranslational modification
GRMZM2G180930_T01	1.86881	GRMZM2G180930	GRMZM2G180930_P01	moderately similar to ( 435) AT2G42910 | Symbols: | ribose-phosphate pyrophosphokinase 4 / phosphoribosyl diphosphate synthetase 4 (PRS4) | chr2:17856396-17858394 FORWARDmoderately similar to ( 495) KPRS4_ORYSA Ribose-phosphate pyrophosphokinase 4 (EC 2.7.6.1) (Phosphoribosyl pyrophosphate synthetase 4) - Oryza sativa (Rice)moderately similar to ( 495) loc_os02g48390 12002.m33837 protein ribose-p…	AT2G42910.1		Phosphoribosyltransferase family protein	LOC_Os02g48390.1	phosphoribosyl transferase, putative, expressed	23.1.3	nucleotide metabolism.synthesis.PRS-PP
GRMZM2G180930_T02	2.06298	GRMZM2G180930	GRMZM2G180930_P02	highly similar to ( 501) AT2G42910 | Symbols: | ribose-phosphate pyrophosphokinase 4 / phosphoribosyl diphosphate synthetase 4 (PRS4) | chr2:17856396-17858394 FORWARDhighly similar to ( 561) KPRS4_ORYSA Ribose-phosphate pyrophosphokinase 4 (EC 2.7.6.1) (Phosphoribosyl pyrophosphate synthetase 4) - Oryza sativa (Rice)highly similar to ( 561) loc_os02g48390 12002.m33837 protein ribose-phosphate pyr…	AT2G42910.1		Phosphoribosyltransferase family protein	LOC_Os02g48390.1	phosphoribosyl transferase, putative, expressed	23.1.3	nucleotide metabolism.synthesis.PRS-PP
GRMZM2G181236_T01	1.79714	GRMZM2G181236	GRMZM2G181236_P01	moderately similar to ( 424) AT1G64940 | Symbols: CYP89A6 | CYP89A6; electron carrier/ heme binding / iron ion binding / monooxygenase/ oxygen binding | chr1:24123789-24125324 FORWARDmoderately similar to ( 295) C77A3_SOYBN Cytochrome P450 77A3 (EC 1.14.-.-) - Glycine max (Soybean)highly similar to ( 650) loc_os10g37110 12010.m06511 protein transposon protein, putative, unclassified, expressedp45…	AT1G64940.1	CYP89A6	cytochrome P450, family 87, subfamily A, polypeptide 6	LOC_Os10g37100.1	cytochrome P450, putative, expressed	26.10	misc.cytochrome P450
GRMZM2G305526_T01	7.58431	GRMZM2G305526	GRMZM2G305526_P01	highly similar to ( 754) AT5G60020 | Symbols: LAC17, ATLAC17 | LAC17 (laccase 17); laccase | chr5:24168072-24170223 FORWARDweakly similar to ( 190) ASO_CUCMA L-ascorbate oxidase precursor (EC 1.10.3.3) (Ascorbase) (ASO) - Cucurbita maxima (Pumpkin) (Winter squash)highly similar to ( 867) loc_os03g16610 12003.m07094 protein L-ascorbate oxidase precursor, putative, expressedCu-oxidase_3 Cu-oxidase_…	AT5G60020.1	ATLAC17,LAC17	laccase 17	LOC_Os03g16610.1	laccase precursor protein, putative, expressed	16.10	secondary metabolism.simple phenols
GRMZM2G309109_T01	3.38699	GRMZM2G309109	GRMZM2G309109_P01	highly similar to ( 620) AT5G54260 | Symbols: MRE11, ATMRE11 | MRE11 (meiotic recombination 11); endonuclease/ exonuclease/ hydrolase/ manganese ion binding / protein serine/threonine phosphatase | chr5:22032702-22037749 FORWARDhighly similar to ( 655) loc_os04g54340 12004.m10325 protein double-strand break repair protein MRE11, putative, expressedMre11_DNA_bind SbcD no original description	AT5G54260.1	ATMRE11,MRE11	DNA repair and meiosis protein (Mre11)	LOC_Os04g54340.1	double-strand break repair protein MRE11, putative, expressed	28.2	DNA.repair
GRMZM2G314692_T01	1.69957	GRMZM2G314692	GRMZM2G314692_P01	moderately similar to ( 205) AT4G13400 | Symbols: | unknown protein | chr4:7787907-7791149 REVERSEmoderately similar to ( 312) loc_os05g48230 12005.m08894 protein expressed protein no original description	AT4G13400.1		2-oxoglutarate (2OG) and Fe(II)-dependent oxygenase superfamily protein	LOC_Os05g48230.1	expressed protein	35.2	not assigned.unknown
GRMZM2G314692_T03	2.01667	GRMZM2G314692	GRMZM2G314692_P03	moderately similar to ( 388) AT4G13400 | Symbols: | unknown protein | chr4:7787907-7791149 REVERSEhighly similar to ( 526) loc_os05g48230 12005.m08894 protein expressed proteinPcbC no original description	AT4G13400.1		2-oxoglutarate (2OG) and Fe(II)-dependent oxygenase superfamily protein	LOC_Os05g48230.1	expressed protein	35.2	not assigned.unknown
GRMZM2G321290_T01	3.15732	GRMZM2G321290	GRMZM2G321290_P01	moderately similar to ( 338) AT4G18550 | Symbols: | lipase class 3 family protein | chr4:10225006-10226862 REVERSEhighly similar to ( 536) loc_os01g46290 12001.m10827 protein triacylglycerol lipase, putative, expressedLipase_3 Lipase_3 no original description	AT4G18550.1		alpha/beta-Hydrolases superfamily protein	LOC_Os01g46290.1	lipase, putative, expressed	11.9.2.1	lipid metabolism.lipid degradation.lipases.triacylglycerol lipase
GRMZM2G322819_T01	7.60882	GRMZM2G322819	GRMZM2G322819_P01	highly similar to ( 977) AT1G76140 | Symbols: | serine-type endopeptidase/ serine-type peptidase | chr1:28571187-28574852 FORWARDnearly identical (1249) loc_os04g47360 12004.m09681 protein prolyl endopeptidase, putative, expressedCOG1505 Peptidase_S9_N PtrB Peptidase_S9 PRK10115 DAP2 no original description	AT1G76140.1		Prolyl oligopeptidase family protein	LOC_Os04g47360.1	OsPOP9 - Putative Prolyl Oligopeptidase homologue, expressed	29.5	protein.degradation
GRMZM2G322819_T03	6.6001	GRMZM2G322819	GRMZM2G322819_P03	highly similar to ( 979) AT1G76140 | Symbols: | serine-type endopeptidase/ serine-type peptidase | chr1:28571187-28574852 FORWARDnearly identical (1250) loc_os04g47360 12004.m09681 protein prolyl endopeptidase, putative, expressedCOG1505 Peptidase_S9_N PtrB Peptidase_S9 PRK10115 DAP2 no original description	AT1G76140.1		Prolyl oligopeptidase family protein	LOC_Os04g47360.1	OsPOP9 - Putative Prolyl Oligopeptidase homologue, expressed	29.5	protein.degradation
GRMZM2G332660_T01	8.83596	GRMZM2G332660	GRMZM2G332660_P01	highly similar to ( 585) AT3G51850 | Symbols: CPK13 | CPK13; ATP binding / calcium ion binding / calmodulin-dependent protein kinase/ kinase/ protein kinase/ protein serine/threonine kinase/ protein tyrosine kinase | chr3:19232667-19235526 FORWARDmoderately similar to ( 462) CDPK_SOYBN Calcium-dependent protein kinase SK5 (EC 2.7.11.1) (CDPK) - Glycine max (Soybean)highly similar to ( 826) loc_os…	AT3G51850.1	CPK13	calcium-dependent protein kinase 13	LOC_Os08g42750.1	CAMK_CAMK_like.37 - CAMK includes calcium/calmodulin depedent protein kinases, expressed	29.4	protein.postranslational modification
GRMZM2G340065_T01	3.12582	GRMZM2G340065	GRMZM2G340065_P01	highly similar to ( 524) AT5G43060 | Symbols: | cysteine proteinase, putative / thiol protease, putative | chr5:17269784-17272117 REVERSEhighly similar to ( 701) ORYB_ORYSA Oryzain beta chain precursor (EC 3.4.22.-) - Oryza sativa (Rice)highly similar to ( 701) loc_os04g57440 12004.m101443 protein cysteine protease 1 precursor, putative, expressedPeptidase_C1 Peptidase_C1A Pept_C1 Peptidase_C1 Pe…	AT5G43060.1		Granulin repeat cysteine protease family protein	LOC_Os04g57440.1	oryzain beta chain precursor, putative, expressed	29.5.3	protein.degradation.cysteine protease
GRMZM2G346132_T01	1.99383	GRMZM2G346132	GRMZM2G346132_P01	moderately similar to ( 497) AT3G59350 | Symbols: | serine/threonine protein kinase, putative | chr3:21932930-21934883 FORWARDmoderately similar to ( 216) NORK_MEDTR Nodulation receptor kinase precursor (EC 2.7.11.1) (Does not make infections protein 2) (Symbiosis receptor-like kinase) (MtSYMRK) - Medicago truncatula (Barrel medic)highly similar to ( 598) loc_os01g67340 12001.m150804 protein prot…	AT3G59350.1		Protein kinase superfamily protein	LOC_Os01g67340.1	STRUBBELIG-RECEPTOR FAMILY 8 precursor, putative, expressed	29.4.1.57	protein.postranslational modification.kinase.receptor like cytoplasmatic kinase VII
GRMZM2G349791_T01	1.94651	GRMZM2G349791	GRMZM2G349791_P01	very weakly similar to (96.3) AT4G35160 | Symbols: | O-methyltransferase family 2 protein | chr4:16730989-16732808 REVERSEweakly similar to ( 179) ZRP4_MAIZE O-methyltransferase ZRP4 (EC 2.1.1.-) (OMT) - Zea mays (Maize)moderately similar to ( 436) loc_os11g20160 12011.m06091 protein O-methyltransferase ZRP4, putative, expressedMethyltransf_2 no original description	AT4G35150.1		O-methyltransferase family protein	LOC_Os11g20160.1	O-methyltransferase, putative, expressed	16.2	secondary metabolism.phenylpropanoids
GRMZM2G361984_T01	1.8396	GRMZM2G361984	GRMZM2G361984_P01	moderately similar to ( 383) AT2G47180 | Symbols: AtGolS1 | AtGolS1 (Arabidopsis thaliana galactinol synthase 1); transferase, transferring glycosyl groups / transferase, transferring hexosyl groups | chr2:19369049-19370372 REVERSEmoderately similar to ( 396) loc_os07g48830 12007.m09092 protein galactinol synthase 3, putative, expressedGlyco_transf_8 no original description	AT2G47180.1	AtGolS1,GolS1	galactinol synthase 1	LOC_Os07g48830.1	glycosyl transferase 8 domain containing protein, putative, expressed	3.1.1.2	minor CHO metabolism.raffinose family.galactinol synthases.putative
GRMZM2G362021_T01	2.28726	GRMZM2G362021	GRMZM2G362021_P01	moderately similar to ( 357) AT5G14780 | Symbols: FDH | FDH (FORMATE DEHYDROGENASE); NAD or NADH binding / binding / catalytic/ cofactor binding / oxidoreductase, acting on the CH-OH group of donors, NAD or NADP as acceptor | chr5:4777043-4779190 FORWARDmoderately similar to ( 427) FDH1_ORYSA Formate dehydrogenase 1, mitochondrial precursor (EC 1.2.1.2) (NAD-dependent formate dehydrogenase 1) (FD…	AT5G14780.1	FDH	formate dehydrogenase	LOC_Os06g29180.1	erythronate-4-phosphate dehydrogenase domain containing protein, expressed	25	C1-metabolism
GRMZM2G365319_T01	1.71846	GRMZM2G365319	GRMZM2G365319_P01	moderately similar to ( 478) AT5G57670 | Symbols: | protein kinase family protein | chr5:23360531-23363694 REVERSEmoderately similar to ( 219) NORK_PEA Nodulation receptor kinase precursor (EC 2.7.11.1) - Pisum sativum (Garden pea)highly similar to ( 986) loc_os08g15060 12008.m05629 protein ATP binding protein, putative, expressedPTKc S_TKc S_TKc TyrKc Pkinase_Tyr Pkinase SPS1 PTKc_Src_like PTKc_…	AT5G57670.2		Protein kinase superfamily protein	LOC_Os08g15060.1	ATP binding protein, putative, expressed	29.4.1.57	protein.postranslational modification.kinase.receptor like cytoplasmatic kinase VII
GRMZM2G367026_T01	1.98993	GRMZM2G367026	GRMZM2G367026_P01	highly similar to ( 530) AT3G54470 | Symbols: | uridine 5'-monophosphate synthase / UMP synthase (PYRE-F) (UMPS) | chr3:20168285-20170245 REVERSEhighly similar to ( 533) PYR5_TOBAC Uridine 5'-monophosphate synthase (UMP synthase) [Includes: Orotate phosphoribosyltransferase (EC 2.4.2.10) (OPRTase); Orotidine 5'-phosphate decarboxylase (EC 4.1.1.23) (OMPdecase)] (Fragment) - Nicotiana tabacum (Com…	AT3G54470.1		uridine 5\'-monophosphate synthase / UMP synthase (PYRE-F) (UMPS)	LOC_Os01g72240.1	uridine 5-monophosphate synthase, putative, expressed	23.1.1.5	nucleotide metabolism.synthesis.pyrimidine.orotate phosphoribosyltransferase
GRMZM2G367668_T01	1.98347	GRMZM2G367668	GRMZM2G367668_P01	highly similar to ( 675) AT2G29130 | Symbols: LAC2, ATLAC2 | LAC2 (laccase 2); laccase | chr2:12525189-12527699 REVERSEweakly similar to ( 124) ASO_CUCSA L-ascorbate oxidase precursor (EC 1.10.3.3) (Ascorbase) (ASO) - Cucumis sativus (Cucumber)highly similar to ( 793) loc_os01g62600 12001.m12381 protein laccase, putativeCu-oxidase_3 Cu-oxidase Cu-oxidase_2 SufI no original description	AT2G29130.1	ATLAC2,LAC2	laccase 2	LOC_Os01g62600.1	laccase precursor protein, putative, expressed	16.10	secondary metabolism.simple phenols
GRMZM2G380561_T01	1.51367	GRMZM2G380561	GRMZM2G380561_P01	moderately similar to ( 227) AT3G57260 | Symbols: BGL2, PR2, BG2, PR-2 | BGL2 (BETA-1,3-GLUCANASE 2); cellulase/ glucan 1,3-beta-glucosidase/ hydrolase, hydrolyzing O-glycosyl compounds | chr3:21188709-21189822 REVERSEmoderately similar to ( 326) E13F_HORVU Putative glucan endo-1,3-beta-glucosidase GVI precursor (EC 3.2.1.39) ((1->3)-beta-glucan endohydrolase GVI) ((1->3)-beta-glucanase isoenzyme…	AT3G57260.1	BG2,BGL2,PR-2,PR2	beta-1,3-glucanase 2	LOC_Os05g41610.1	glycosyl hydrolases family 17, putative, expressed	26.4.1	misc.beta 1,3 glucan hydrolases.glucan endo-1,3-beta-glucosidase
GRMZM2G380561_T02	2.04311	GRMZM2G380561	GRMZM2G380561_P02	weakly similar to ( 133) AT3G57260 | Symbols: BGL2, PR2, BG2, PR-2 | BGL2 (BETA-1,3-GLUCANASE 2); cellulase/ glucan 1,3-beta-glucosidase/ hydrolase, hydrolyzing O-glycosyl compounds | chr3:21188709-21189822 REVERSEweakly similar to ( 182) E13F_HORVU Putative glucan endo-1,3-beta-glucosidase GVI precursor (EC 3.2.1.39) ((1->3)-beta-glucan endohydrolase GVI) ((1->3)-beta-glucanase isoenzyme GVI) (B…	AT3G57270.1	BG1	beta-1,3-glucanase 1	LOC_Os05g41610.1	glycosyl hydrolases family 17, putative, expressed	26.4.1	misc.beta 1,3 glucan hydrolases.glucan endo-1,3-beta-glucosidase
GRMZM2G380561_T03	2.34745	GRMZM2G380561	GRMZM2G380561_P03	weakly similar to ( 133) AT3G57260 | Symbols: BGL2, PR2, BG2, PR-2 | BGL2 (BETA-1,3-GLUCANASE 2); cellulase/ glucan 1,3-beta-glucosidase/ hydrolase, hydrolyzing O-glycosyl compounds | chr3:21188709-21189822 REVERSEweakly similar to ( 182) E13F_HORVU Putative glucan endo-1,3-beta-glucosidase GVI precursor (EC 3.2.1.39) ((1->3)-beta-glucan endohydrolase GVI) ((1->3)-beta-glucanase isoenzyme GVI) (B…	AT3G57270.1	BG1	beta-1,3-glucanase 1	LOC_Os05g41610.1	glycosyl hydrolases family 17, putative, expressed	26.4.1	misc.beta 1,3 glucan hydrolases.glucan endo-1,3-beta-glucosidase
GRMZM2G388587_T01	1.89667	GRMZM2G388587	GRMZM2G388587_P01	highly similar to ( 685) AT5G05390 | Symbols: LAC12 | LAC12 (laccase 12); laccase | chr5:1594753-1597042 FORWARDweakly similar to ( 200) ASO_CUCSA L-ascorbate oxidase precursor (EC 1.10.3.3) (Ascorbase) (ASO) - Cucumis sativus (Cucumber)highly similar to ( 808) loc_os12g01730 12012.m04176 protein L-ascorbate oxidase precursor, putative, expressedCu-oxidase_3 SufI Cu-oxidase Cu-oxidase_2 no origin…	AT5G05390.1	LAC12	laccase 12	LOC_Os12g01730.1	laccase-23 precursor, putative, expressed	16.10	secondary metabolism.simple phenols
GRMZM2G394783_T01	2.57641	GRMZM2G394783	GRMZM2G394783_P01	moderately similar to ( 219) AT2G12190 | Symbols: | cytochrome P450, putative | chr2:4891807-4893345 REVERSEweakly similar to ( 157) C77A3_SOYBN Cytochrome P450 77A3 (EC 1.14.-.-) - Glycine max (Soybean)moderately similar to ( 234) loc_os01g24810 12001.m08947 protein cytochrome P450 89A2, putativep450 CypX no original description	AT1G64940.1	CYP89A6	cytochrome P450, family 87, subfamily A, polypeptide 6	LOC_Os01g24810.1	cytochrome P450, putative, expressed	26.10	misc.cytochrome P450
GRMZM2G399183_T01	2.19369	GRMZM2G399183	GRMZM2G399183_P01	weakly similar to ( 177) AT2G35370 | Symbols: GDCH | GDCH; glycine dehydrogenase (decarboxylating) | chr2:14891239-14892050 FORWARDmoderately similar to ( 219) GCSH_ORYSA Glycine cleavage system H protein, mitochondrial precursor - Oryza sativa (Rice)moderately similar to ( 219) loc_os10g37180 12010.m06515 protein glycine cleavage system H protein, mitochondrial precursor, putative, expressedPRK0…	AT1G32470.1		Single hybrid motif superfamily protein	LOC_Os10g37180.1	glycine cleavage system H protein, putative, expressed	1.2.4.4	PS.photorespiration.glycine cleavage.H protein
GRMZM2G400604_T01	1.9978	GRMZM2G400604	GRMZM2G400604_P01	highly similar to ( 603) AT2G22250 | Symbols: ATAAT, AAT, MEE17 | aminotransferase class I and II family protein | chr2:9458011-9460297 REVERSEhighly similar to ( 744) loc_os01g65090 12001.m42770 protein aspartate aminotransferase, putative, expressedPRK05794 PRK07367 PRK07212 COG0436 PRK07543 PRK06107 PRK06056 PRK08069 PRK08443 PRK06575 PRK06507 PRK07682 PRK07683 PRK08362 PRK07310 PRK06220 PRK08…	AT2G22250.2	AAT,ATAAT,MEE17	aspartate aminotransferase	LOC_Os01g65090.1	aminotransferase, classes I and II, domain containing protein, expressed	13.2.6.2	amino acid metabolism.degradation.aromatic aa.tyrosine
GRMZM2G400604_T03	1.85018	GRMZM2G400604	GRMZM2G400604_P03	moderately similar to ( 412) AT2G22250 | Symbols: ATAAT, AAT, MEE17 | aminotransferase class I and II family protein | chr2:9458011-9460297 REVERSEhighly similar to ( 513) loc_os01g65090 12001.m42770 protein aspartate aminotransferase, putative, expressedCOG0436 PRK07212 PRK07367 PRK05794 PRK06107 PRK07543 PRK06056 PRK07682 PRK08443 PRK06575 PRK08069 PRK06507 PRK07683 PRK08362 PRK08361 PRK07309 P…	AT2G22250.2	AAT,ATAAT,MEE17	aspartate aminotransferase	LOC_Os01g65090.1	aminotransferase, classes I and II, domain containing protein, expressed	13.1.1.2.1	amino acid metabolism.synthesis.central amino acid metabolism.aspartate.aspartate aminotransferase
GRMZM2G401848_T01	2.15286	GRMZM2G401848	GRMZM2G401848_P01	weakly similar to ( 192) AT4G34870 | Symbols: ROC5, ATCYP1 | ROC5 (ROTAMASE CYCLOPHILIN 5); peptidyl-prolyl cis-trans isomerase | chr4:16614451-16614969 FORWARDmoderately similar to ( 201) CYPH_CATRO Peptidyl-prolyl cis-trans isomerase (EC 5.2.1.8) (PPIase) (Rotamase) (Cyclophilin) (Cyclosporin A-binding protein) - Catharanthus roseus (Rosy periwinkle) (Madagascar periwinkle)moderately similar to…	AT2G16600.1	ROC3	rotamase CYP 3	LOC_Os10g06630.1	peptidyl-prolyl cis-trans isomerase, putative, expressed	31.3.1	cell.cycle.peptidylprolyl isomerase
GRMZM2G413044_T01	1.88376	GRMZM2G413044	GRMZM2G413044_P01	moderately similar to ( 356) AT2G36870 | Symbols: | xyloglucan:xyloglucosyl transferase, putative / xyloglucan endotransglycosylase, putative / endo-xyloglucan transferase, putative | chr2:15472869-15474630 REVERSEmoderately similar to ( 213) XTH_TOBAC Probable xyloglucan endotransglucosylase/hydrolase protein precursor (EC 2.4.1.207) - Nicotiana tabacum (Common tobacco)moderately similar to ( 49…	AT2G36870.1	XTH32	xyloglucan endotransglucosylase/hydrolase 32	LOC_Os07g29750.1	glycosyl hydrolases family 16, putative, expressed	10.7	cell wall.modification
GRMZM2G418005_T02	1.57053	GRMZM2G418005	GRMZM2G418005_P02	moderately similar to ( 234) AT5G14780 | Symbols: FDH | FDH (FORMATE DEHYDROGENASE); NAD or NADH binding / binding / catalytic/ cofactor binding / oxidoreductase, acting on the CH-OH group of donors, NAD or NADP as acceptor | chr5:4777043-4779190 FORWARDmoderately similar to ( 271) FDH1_ORYSA Formate dehydrogenase 1, mitochondrial precursor (EC 1.2.1.2) (NAD-dependent formate dehydrogenase 1) (FD…	AT5G14780.1	FDH	formate dehydrogenase	LOC_Os06g29180.1	erythronate-4-phosphate dehydrogenase domain containing protein, expressed	25	C1-metabolism
GRMZM2G424577_T01	2.19276	GRMZM2G424577	GRMZM2G424577_P01	moderately similar to ( 357) AT5G19290 | Symbols: | esterase/lipase/thioesterase family protein | chr5:6494113-6495105 FORWARDmoderately similar to ( 479) loc_os01g21560 12001.m08640 protein monoglyceride lipase, putative, expressedPldB no original description	AT5G19290.1		alpha/beta-Hydrolases superfamily protein	LOC_Os01g21560.1	esterase/lipase/thioesterase family protein, putative, expressed	35.1	not assigned.no ontology
GRMZM2G425647_T01	2.3107	GRMZM2G425647	GRMZM2G425647_P01	moderately similar to ( 315) AT3G16010 | Symbols: | pentatricopeptide (PPR) repeat-containing protein | chr3:5434142-5436244 FORWARDmoderately similar to ( 252) CAO_ORYSA Chlorophyllide a oxygenase, chloroplast precursor (EC 1.13.12.14) (Chlorophyll a oxygenase) (Chlorophyll b synthase) - Oryza sativa (Rice)moderately similar to ( 443) loc_os02g16650 12002.m06908 protein expressed proteinRieske_R…	AT3G16010.1		Pentatricopeptide repeat (PPR-like) superfamily protein	LOC_Os02g16650.1	PPR repeat domain containing protein, putative, expressed	19.16	tetrapyrrole synthesis.chlorophyll b synthase
GRMZM2G442658_T08	1.69789	GRMZM2G442658	GRMZM2G442658_P08	weakly similar to ( 149) AT1G77120 | Symbols: ADH1, ADH, ATADH, ATADH1 | ADH1 (ALCOHOL DEHYDROGENASE 1); alcohol dehydrogenase | chr1:28975509-28977216 FORWARDweakly similar to ( 161) ADH1_MAIZE Alcohol dehydrogenase 1 (EC 1.1.1.1) - Zea mays (Maize)weakly similar to ( 158) loc_os11g10520 12011.m28757 protein alcohol dehydrogenase 2, putative, expressedAdhC no original description	AT1G77120.1	ADH,ADH1,ATADH,ATADH1	alcohol dehydrogenase 1	LOC_Os11g10510.2	dehydrogenase, putative, expressed	26.11	misc.alcohol dehydrogenases
GRMZM2G464137_T01	2.03047	GRMZM2G464137	GRMZM2G464137_P01	moderately similar to ( 269) AT1G49820 | Symbols: ATMTK | ATMTK (ARABIDOPSIS THALIANA S-METHYL-5-THIORIBOSE KINASE); S-methyl-5-thioribose kinase | chr1:18443005-18444907 FORWARDmoderately similar to ( 293) loc_os04g57400 12004.m35509 protein methylthioribose kinase, putative, expressedmtnK COG4857 no original description	AT1G49820.1	ATMTK,MTK	S-methyl-5-thioribose kinase	LOC_Os04g57400.1	methylthioribose kinase, putative, expressed	35.1	not assigned.no ontology
GRMZM2G464137_T02	1.7349	GRMZM2G464137	GRMZM2G464137_P02	highly similar to ( 643) AT1G49820 | Symbols: ATMTK | ATMTK (ARABIDOPSIS THALIANA S-METHYL-5-THIORIBOSE KINASE); S-methyl-5-thioribose kinase | chr1:18443005-18444907 FORWARDhighly similar to ( 734) loc_os04g57400 12004.m35509 protein methylthioribose kinase, putative, expressedmtnK COG4857 PRK12396 no original description	AT1G49820.1	ATMTK,MTK	S-methyl-5-thioribose kinase	LOC_Os04g57400.1	methylthioribose kinase, putative, expressed	35.1	not assigned.no ontology
GRMZM2G464137_T03	3.10512	GRMZM2G464137	GRMZM2G464137_P03	highly similar to ( 585) AT1G49820 | Symbols: ATMTK | ATMTK (ARABIDOPSIS THALIANA S-METHYL-5-THIORIBOSE KINASE); S-methyl-5-thioribose kinase | chr1:18443005-18444907 FORWARDhighly similar to ( 640) loc_os04g57400 12004.m35509 protein methylthioribose kinase, putative, expressedmtnK COG4857 PRK12396 no original description	AT1G49820.1	ATMTK,MTK	S-methyl-5-thioribose kinase	LOC_Os04g57400.1	methylthioribose kinase, putative, expressed	35.1	not assigned.no ontology
GRMZM2G468610_T01	2.04106	GRMZM2G468610	GRMZM2G468610_P01	moderately similar to ( 224) AT4G23180 | Symbols: CRK10, RLK4 | CRK10 (CYSTEINE-RICH RLK10); ATP binding / kinase/ protein kinase/ protein serine/threonine kinase/ protein tyrosine kinase | chr4:12138171-12140780 FORWARDweakly similar to ( 117) RPK1_IPONI Receptor-like protein kinase precursor (EC 2.7.11.1) - Ipomoea nil (Japanese morning glory) (Pharbitis nil)moderately similar to ( 319) loc_os0…	AT4G23180.1	CRK10,RLK4	cysteine-rich RLK (RECEPTOR-like protein kinase) 10	LOC_Os07g34980.1	TKL_IRAK_DUF26-lh.9 - DUF26 kinases have homology to DUF26 containing loci, expressed	30.2.17	signalling.receptor kinases.DUF 26
GRMZM2G473001_T01	1.75755	GRMZM2G473001	GRMZM2G473001_P01	nearly identical (1651) AT1G53310 | Symbols: ATPPC1 | ATPPC1 (PHOSPHOENOLPYRUVATE CARBOXYLASE 1); catalytic/ phosphoenolpyruvate carboxylase | chr1:19884261-19888070 REVERSEnearly identical (1888) CAPP2_MAIZE Phosphoenolpyruvate carboxylase 2 (EC 4.1.1.31) (PEPCase 2) (PEPC 2) - Zea mays (Maize)nearly identical (1786) loc_os09g14670 12009.m04730 protein phosphoenolpyruvate carboxylase 2, putative…	AT1G53310.1	ATPEPC1,ATPPC1,PEPC1,PPC1	phosphoenolpyruvate carboxylase 1	LOC_Os09g14670.1	phosphoenolpyruvate carboxylase, putative, expressed	35.2	not assigned.unknown
GRMZM2G563190_T02	12.75	GRMZM2G563190	GRMZM2G563190_P02	highly similar to ( 780) AT4G21490 | Symbols: NDB3 | NDB3; NADH dehydrogenase | chr4:11436495-11439326 REVERSEnearly identical (1073) loc_os05g26660 12005.m06958 protein expressed proteinNdh Pyr_redox_2 HcaD no original description	AT4G21490.1	NDB3	NAD(P)H dehydrogenase B3	LOC_Os05g26660.1	NADH-ubiquinone oxidoreductase, mitochondrial precursor, putative, expressed	9.2.1.2	mitochondrial electron transport / ATP synthesis.NADH-DH.type II.external
GRMZM2G700208_T01	5.09054	GRMZM2G700208	GRMZM2G700208_P01	weakly similar to ( 152) AT1G33811 | Symbols: | GDSL-motif lipase/hydrolase family protein | chr1:12267918-12269690 FORWARDweakly similar to ( 136) APG_BRANA Anter-specific proline-rich protein APG (Protein CEX) (Fragment) - Brassica napus (Rape)moderately similar to ( 274) loc_os12g37910 12012.m07577 protein GDSL-motif lipase/hydrolase-like protein, putative, expressedSGNH_plant_lipase_like fatt…	AT1G33811.1		GDSL-like Lipase/Acylhydrolase superfamily protein	LOC_Os12g37910.2	GDSL-like lipase/acylhydrolase, putative, expressed	26.28	misc.GDSL-motif lipase
GRMZM5G815665_T01	2.4845	GRMZM5G815665	GRMZM5G815665_P01	moderately similar to ( 299) AT3G55700 | Symbols: | UDP-glucoronosyl/UDP-glucosyl transferase family protein | chr3:20671202-20673278 FORWARDweakly similar to ( 134) UFOG_HORVU Anthocyanidin 3-O-glucosyltransferase (EC 2.4.1.115) (Flavonol 3-O-glucosyltransferase) (UDP-glucose flavonoid 3-O-glucosyltransferase) (Bronze-1) - Hordeum vulgare (Barley)highly similar to ( 528) loc_os07g13810 12007.m05…	AT3G55700.1		UDP-Glycosyltransferase superfamily protein	LOC_Os07g13810.1	cytokinin-N-glucosyltransferase 1, putative, expressed	26.2	misc.UDP glucosyl and glucoronyl transferases
GRMZM5G828630_T01	2.24432	GRMZM5G828630	GRMZM5G828630_P01	weakly similar to ( 112) AT1G72330 | Symbols: ALAAT2 | ALAAT2 (ALANINE AMINOTRANSFERASE 2); ATP binding / L-alanine:2-oxoglutarate aminotransferase | chr1:27233637-27236191 FORWARDweakly similar to ( 150) ALA2_HORVU Alanine aminotransferase 2 (EC 2.6.1.2) (GPT) (Glutamic--pyruvic transaminase 2) (Glutamic--alanine transaminase 2) (ALAAT-2) - Hordeum vulgare (Barley)weakly similar to ( 158) loc_os…	AT1G72330.3	ALAAT2	alanine aminotransferase 2	LOC_Os10g25130.1	aminotransferase, classes I and II, domain containing protein, expressed	13.1.1.3.1	amino acid metabolism.synthesis.central amino acid metabolism.alanine.alanine aminotransferase
GRMZM5G828630_T02	1.72281	GRMZM5G828630	GRMZM5G828630_P02	very weakly similar to ( 100) AT1G72330 | Symbols: ALAAT2 | ALAAT2 (ALANINE AMINOTRANSFERASE 2); ATP binding / L-alanine:2-oxoglutarate aminotransferase | chr1:27233637-27236191 FORWARDweakly similar to ( 129) ALA2_HORVU Alanine aminotransferase 2 (EC 2.6.1.2) (GPT) (Glutamic--pyruvic transaminase 2) (Glutamic--alanine transaminase 2) (ALAAT-2) - Hordeum vulgare (Barley)weakly similar to ( 135) l…	AT1G17290.1	AlaAT1	alanine aminotransferas	LOC_Os10g25130.1	aminotransferase, classes I and II, domain containing protein, expressed	13.1.1.3.1	amino acid metabolism.synthesis.central amino acid metabolism.alanine.alanine aminotransferase
GRMZM5G829293_T01	2.27356	GRMZM5G829293	GRMZM5G829293_P01	weakly similar to ( 194) AT1G78060 | Symbols: | glycosyl hydrolase family 3 protein | chr1:29349796-29352868 REVERSEmoderately similar to ( 243) loc_os11g18730 12011.m05948 protein beta-D-xylosidase, putative, expressedGlyco_hydro_3 no original description	AT1G78060.1		Glycosyl hydrolase family protein	LOC_Os11g18730.1	glycosyl hydrolase family 3 protein, putative, expressed	10.6.2	cell wall.degradation.mannan-xylose-arabinose-fucose
GRMZM5G833389_T01	2.10483	GRMZM5G833389	GRMZM5G833389_P01	highly similar to ( 675) AT3G08590 | Symbols: | 2,3-biphosphoglycerate-independent phosphoglycerate mutase, putative / phosphoglyceromutase, putative | chr3:2608683-2611237 REVERSEhighly similar to ( 778) PMGI_MAIZE 2,3-bisphosphoglycerate-independent phosphoglycerate mutase (EC 5.4.2.1) (Phosphoglyceromutase) (BPG-independent PGAM) (PGAM-I) - Zea mays (Maize)highly similar to ( 723) loc_os01g601…	AT3G08590.1		Phosphoglycerate mutase, 2,3-bisphosphoglycerate-independent	LOC_Os01g60190.1	2,3-bisphosphoglycerate-independent phosphoglycerate mutase, putative, expressed	35.2	not assigned.unknown
GRMZM5G856201_T02	1.8357	GRMZM5G856201	GRMZM5G856201_P02	weakly similar to ( 119) loc_os02g50680 12002.m33861 protein ATP binding protein, putative, expressed no original description	AT4G04180.1		P-loop containing nucleoside triphosphate hydrolases superfamily protein	LOC_Os02g50680.1	AAA-type ATPase family protein, putative, expressed	29.5.11.20	protein.degradation.ubiquitin.proteasom
GRMZM5G866027_T01	2.01365	GRMZM5G866027	GRMZM5G866027_P01	moderately similar to ( 344) AT2G46950 | Symbols: CYP709B2 | CYP709B2; electron carrier/ heme binding / iron ion binding / monooxygenase/ oxygen binding | chr2:19289466-19291541 REVERSEmoderately similar to ( 273) C72A1_CATRO Cytochrome P450 72A1 (EC 1.3.3.9) (CYPLXXII) (Secologanin synthase) (SLS) - Catharanthus roseus (Rosy periwinkle) (Madagascar periwinkle)moderately similar to ( 463) loc_os0…	AT2G46960.1	CYP709B1	cytochrome P450, family 709, subfamily B, polypeptide 1	LOC_Os06g09220.1	cytochrome P450 72A1, putative, expressed	26.10	misc.cytochrome P450
GRMZM5G891282_T01	3.82302	GRMZM5G891282	GRMZM5G891282_P01	moderately similar to ( 241) AT2G01290 | Symbols: | ribose-5-phosphate isomerase | chr2:149192-149989 REVERSEmoderately similar to ( 362) loc_os04g24140 12004.m07548 protein ribose-5-phosphate isomerase, putative, expressedRPI_A RpiA PRK00702 Rib_5-P_isom_A no original description	AT2G01290.1	RPI2	ribose-5-phosphate isomerase 2	LOC_Os04g24140.1	ribose-5-phosphate isomerase A, putative, expressed	7.2.4	OPP.non-reductive PP.ribose 5-phosphate isomerase
GRMZM5G894016_T01	2.1954	GRMZM5G894016	GRMZM5G894016_P01	highly similar to ( 504) AT2G28630 | Symbols: KCS12 | KCS12 (3-KETOACYL-COA SYNTHASE 12); acyltransferase/ catalytic/ transferase, transferring acyl groups other than amino-acyl groups | chr2:12275719-12277149 REVERSEhighly similar to ( 665) loc_os02g56860 12002.m10708 protein acyltransferase, putative, expressedFAE1_CUT1_RppA CHS_like BcsA KAS_III FabH no original description	AT2G28630.1	KCS12	3-ketoacyl-CoA synthase 12	LOC_Os02g56860.1	3-ketoacyl-CoA synthase, putative, expressed	11.1.10	lipid metabolism.FA synthesis and FA elongation.beta ketoacyl CoA synthase
Response to stimulus
GRMZM2G007729_T01	9.21787	GRMZM2G007729	GRMZM2G007729_P01	weakly similar to ( 111) AT5G51440 | Symbols: | 23.5 kDa mitochondrial small heat shock protein (HSP23.5-M) | chr5:20891242-20892013 FORWARDweakly similar to ( 107) HS22M_PEA Heat shock 22 kDa protein, mitochondrial precursor - Pisum sativum (Garden pea)moderately similar to ( 231) loc_os02g52150 12002.m10246 protein heat shock 22 kDa protein, mitochondrial precursor, putative, expressed no origi…	AT5G51440.1		HSP20-like chaperones superfamily protein	LOC_Os02g52150.1	heat shock 22 kDa protein, mitochondrial precursor, putative, expressed	20.2.1	stress.abiotic.heat
GRMZM2G007729_T02	11.702	GRMZM2G007729	GRMZM2G007729_P02	weakly similar to ( 114) AT5G51440 | Symbols: | 23.5 kDa mitochondrial small heat shock protein (HSP23.5-M) | chr5:20891242-20892013 FORWARDweakly similar to ( 109) HS22M_PEA Heat shock 22 kDa protein, mitochondrial precursor - Pisum sativum (Garden pea)moderately similar to ( 228) loc_os02g52150 12002.m10246 protein heat shock 22 kDa protein, mitochondrial precursor, putative, expressed no origi…	AT5G51440.1		HSP20-like chaperones superfamily protein	LOC_Os02g52150.2	heat shock 22 kDa protein, mitochondrial precursor, putative, expressed	20.2.1	stress.abiotic.heat
GRMZM2G012806_T01	3.83586	GRMZM2G012806	GRMZM2G012806_P01	very weakly similar to (85.1) loc_os12g36210 12012.m07411 protein subtilisin-chymotrypsin inhibitor CI-1B, putative, expressed no original description	AT2G38870.1		Serine protease inhibitor, potato inhibitor I-type family protein	LOC_Os12g36210.1	inhibitor I family protein, putative, expressed	35.2	not assigned.unknown
GRMZM2G013970_T01	1.74648	GRMZM2G013970	GRMZM2G013970_P01	weakly similar to ( 154) AT5G54660 | Symbols: | heat shock protein-related | chr5:22203950-22204986 FORWARDmoderately similar to ( 241) loc_os05g42120 12005.m08385 protein expressed protein no original description	AT5G54660.1		HSP20-like chaperones superfamily protein	LOC_Os05g42120.1	heat shock protein, putative, expressed	20.2.1	stress.abiotic.heat
GRMZM2G024799_T01	1.85847	GRMZM2G024799	GRMZM2G024799_P01	weakly similar to ( 148) AT3G59690 | Symbols: IQD13 | IQD13 (IQ-domain 13); calmodulin binding | chr3:22049572-22051479 FORWARDmoderately similar to ( 399) loc_os01g67090 12001.m12812 protein SF16 protein, putative, expressed no original description	AT2G43680.1	IQD14	IQ-domain 14	LOC_Os01g67090.1	IQ calmodulin-binding motif domain containing protein, expressed	30.3	signalling.calcium
GRMZM2G041685_T01	2.47412	GRMZM2G041685	GRMZM2G041685_P01	weakly similar to ( 107) AT1G10370 | Symbols: GST30, ATGSTU17, GST30B, ERD9 | ERD9 (EARLY-RESPONSIVE TO DEHYDRATION 9); glutathione transferase | chr1:3397274-3398273 REVERSEweakly similar to ( 110) GSTU6_ORYSA Probable glutathione S-transferase GSTU6 (EC 2.5.1.18) (28 kDa cold-induced protein) - Oryza sativa (Rice)weakly similar to ( 164) loc_os10g38540 12010.m06623 protein glutathione S-transfe…	AT1G10370.1	ATGSTU17,ERD9,GST30,GST30B	Glutathione S-transferase family protein	LOC_Os10g38540.1	glutathione S-transferase, putative, expressed	26.9	misc.glutathione S transferases
GRMZM2G061088_T01	6.6879	GRMZM2G061088	GRMZM2G061088_P01	moderately similar to ( 228) AT2G18150 | Symbols: | peroxidase, putative | chr2:7892298-7893586 REVERSEmoderately similar to ( 225) PER2_ORYSA Peroxidase 2 precursor (EC 1.11.1.7) - Oryza sativa (Rice)moderately similar to ( 439) loc_os01g22352 12001.m08717 protein peroxidase 2 precursor, putative, expressedsecretory_peroxidase plant_peroxidase peroxidase no original description	AT5G06730.1		Peroxidase superfamily protein	LOC_Os01g22352.1	peroxidase precursor, putative, expressed	26.12	misc.peroxidases
GRMZM2G062576_T01	1.67158	GRMZM2G062576	GRMZM2G062576_P01	moderately similar to ( 346) AT1G45616 | Symbols: AtRLP6 | AtRLP6 (Receptor Like Protein 6); protein binding | chr1:17183550-17186534 REVERSEweakly similar to ( 189) PSKR_DAUCA Phytosulfokine receptor precursor (EC 2.7.11.1) (Phytosulfokine LRR receptor kinase) - Daucus carota (Carrot)nearly identical (1387) loc_os04g28210 12004.m07938 protein verticillium wilt disease resistance protein, putativ…	AT1G47890.1	AtRLP7,RLP7	receptor like protein 7	LOC_Os04g28210.1	verticillium wilt disease resistance protein, putative, expressed	30.2.11	signalling.receptor kinases.leucine rich repeat XI
GRMZM2G082792_T01	1.57756	GRMZM2G082792	GRMZM2G082792_P01	moderately similar to ( 274) AT4G27270 | Symbols: | quinone reductase family protein | chr4:13661458-13663243 REVERSEmoderately similar to ( 313) loc_os05g42190 12005.m08392 protein flavoprotein wrbA, putative, expressedPRK03767 WrbA no original description	AT5G54500.1	FQR1	flavodoxin-like quinone reductase 1	LOC_Os05g42190.1	NADPH-dependent FMN reductase domain containing protein, expressed	11.8	lipid metabolism.'exotics'(steroids, squalene etc)
GRMZM2G106413_T01	2.13861	GRMZM2G106413	GRMZM2G106413_P01	very weakly similar to (82.4) AT4G10270 | Symbols: | wound-responsive family protein | chr4:6374805-6375077 FORWARDweakly similar to ( 102) loc_os04g54280 12004.m10320 protein retrotransposon protein, putative, unclassified no original description	AT4G10270.1		Wound-responsive family protein	LOC_Os04g54240.1	wound induced protein, putative, expressed	20.2.4	stress.abiotic.touch/wounding
GRMZM2G135960_T01	17.2885	GRMZM2G135960	GRMZM2G135960_P01	very weakly similar to (85.1) AT5G51440 | Symbols: | 23.5 kDa mitochondrial small heat shock protein (HSP23.5-M) | chr5:20891242-20892013 FORWARDweakly similar to ( 107) HS22M_SOYBN Heat shock 22 kDa protein, mitochondrial precursor - Glycine max (Soybean)weakly similar to ( 134) loc_os06g11610 12006.m05878 protein heat shock 22 kDa protein, mitochondrial precursor, putative, expressed no origina…	AT5G51440.1		HSP20-like chaperones superfamily protein	LOC_Os06g11610.1	heat shock 22 kDa protein, mitochondrial precursor, putative, expressed	20.2.1	stress.abiotic.heat
GRMZM2G340084_T01	2.37448	GRMZM2G340084	GRMZM2G340084_P01	moderately similar to ( 360) AT4G06744 | Symbols: | leucine-rich repeat family protein / extensin family protein | chr4:4070870-4072084 REVERSEvery weakly similar to ( 100) RPK1_IPONI Receptor-like protein kinase precursor (EC 2.7.11.1) - Ipomoea nil (Japanese morning glory) (Pharbitis nil)highly similar to ( 531) loc_os04g57430 12004.m10628 protein leucine-rich repeat, plant specific, putative, …	AT4G06744.1		Leucine-rich repeat (LRR) family protein	LOC_Os04g57430.1	uncharacterized protein At4g06744 precursor, putative, expressed	10.5.3	cell wall.cell wall proteins.LRR
GRMZM2G389097_T01	1.60934	GRMZM2G389097	GRMZM2G389097_P01	weakly similar to ( 172) AT1G72300 | Symbols: | leucine-rich repeat transmembrane protein kinase, putative | chr1:27217679-27220966 REVERSEweakly similar to ( 139) PSKR_DAUCA Phytosulfokine receptor precursor (EC 2.7.11.1) (Phytosulfokine LRR receptor kinase) - Daucus carota (Carrot)moderately similar to ( 304) loc_os02g05970 12002.m05945 protein phytosulfokine receptor precursor, putative, expre…	AT1G72300.1		Leucine-rich receptor-like protein kinase family protein	LOC_Os02g05970.1	phytosulfokine receptor precursor, putative, expressed	30.2.11	signalling.receptor kinases.leucine rich repeat XI
GRMZM2G400489_T01	2.43531	GRMZM2G400489	GRMZM2G400489_P01	moderately similar to ( 209) AT5G47390 | Symbols: | myb family transcription factor | chr5:19227001-19228546 FORWARDmoderately similar to ( 378) loc_os01g09280 12001.m07553 protein myb-related transcription activator, putative, expressed no original description	AT5G47390.1		myb-like transcription factor family protein	LOC_Os01g09280.1	myb-related transcription activator, putative, expressed	27.3.26	RNA.regulation of transcription.MYB-related transcription factor family
GRMZM2G400489_T02	2.11672	GRMZM2G400489	GRMZM2G400489_P02	moderately similar to ( 202) AT5G47390 | Symbols: | myb family transcription factor | chr5:19227001-19228546 FORWARDmoderately similar to ( 394) loc_os01g09280 12001.m07553 protein myb-related transcription activator, putative, expressed no original description	AT5G47390.1		myb-like transcription factor family protein	LOC_Os01g09280.1	myb-related transcription activator, putative, expressed	27.3.26	RNA.regulation of transcription.MYB-related transcription factor family
GRMZM2G439860_T01	3.22253	GRMZM2G439860	GRMZM2G439860_P01	weakly similar to ( 123) AT1G69080 | Symbols: | universal stress protein (USP) family protein | chr1:25972132-25973243 REVERSEmoderately similar to ( 229) loc_os12g31710 12012.m06980 protein universal stress protein family protein, expressed no original description	AT2G03720.1	MRH6	Adenine nucleotide alpha hydrolases-like superfamily protein	LOC_Os12g31710.1	universal stress protein domain containing protein, putative, expressed	20.2.99	stress.abiotic.unspecified
GRMZM5G843748_T02	1.6742	GRMZM5G843748	GRMZM5G843748_P02	moderately similar to ( 416) AT2G22420 | Symbols: | peroxidase 17 (PER17) (P17) | chr2:9513341-9514484 FORWARDmoderately similar to ( 233) PERX_TOBAC Lignin-forming anionic peroxidase precursor (EC 1.11.1.7) (TOPA) - Nicotiana tabacum (Common tobacco)moderately similar to ( 491) loc_os09g29490 12009.m06100 protein peroxidase 17 precursor, putative, expressedsecretory_peroxidase plant_peroxidase p…	AT2G22420.1		Peroxidase superfamily protein	LOC_Os09g29490.1	peroxidase precursor, putative, expressed	26.12	misc.peroxidases
Signaling
GRMZM2G039757_T01	2.23687	GRMZM2G039757	GRMZM2G039757_P01	highly similar to ( 687) AT4G01870 | Symbols: | tolB protein-related | chr4:808473-810431 REVERSEhighly similar to ( 932) loc_os07g44410 12007.m08662 protein WD40-like Beta Propeller Repeat family protein, expressed no original description	AT4G01870.1		tolB protein-related	LOC_Os07g44410.1	WD40-like Beta Propeller Repeat family protein, expressed	35.1	not assigned.no ontology
GRMZM2G059138_T01	2.12488	GRMZM2G059138	GRMZM2G059138_P01	very weakly similar to (84.3) AT5G20820 | Symbols: | auxin-responsive protein-related | chr5:7046911-7047294 REVERSEweakly similar to ( 173) loc_os08g35110 12008.m07500 protein OsSAUR33 - Auxin-responsive SAUR gene family member, expressed no original description	AT5G20820.1		SAUR-like auxin-responsive protein family	LOC_Os08g35110.1	OsSAUR33 - Auxin-responsive SAUR gene family member, expressed	17.2.3	hormone metabolism.auxin.induced-regulated-responsive-activated
Unknown
GRMZM2G567452_T01	2.16471	GRMZM2G567452	GRMZM2G567452_P01	no original description						35.2	not assigned.unknown
AC187037.4_FGT008	2.00611	AC187037.4_FG008	AC187037.4_FGP008	no original description						35.2	not assigned.unknown
AC192177.3_FGT008	2.78118	AC192177.3_FG008	AC192177.3_FGP008	no original description						35.2	not assigned.unknown
AC194405.3_FGT021	2.62438	AC194405.3_FG021	AC194405.3_FGP021	moderately similar to ( 472) AT1G19100 | Symbols: | ATP-binding region, ATPase-like domain-containing protein-related | chr1:6595560-6601159 FORWARDhighly similar to ( 679) loc_os11g26830 12011.m06602 protein MORC family CW-type zinc finger 3, putative no original description	AT1G19100.1		Histidine kinase-, DNA gyrase B-, and HSP90-like ATPase family protein	LOC_Os11g26830.1	ATP-binding region, ATPase-like domain containing protein, expressed	35.1	not assigned.no ontology
AC210193.4_FGT002	1.83883	AC210193.4_FG002	AC210193.4_FGP002	no original description				LOC_Os01g55000.1	expressed protein	35.2	not assigned.unknown
AC213463.3_FGT009	2.28779	AC213463.3_FG009	AC213463.3_FGP009	moderately similar to ( 224) AT2G28150 | Symbols: | unknown protein | chr2:12000015-12002227 FORWARDhighly similar to ( 527) loc_os03g48600 12003.m101445 protein auxin-regulated protein, putative, expressedDUF966 no original description	AT2G28150.1		Domain of unknown function (DUF966)	LOC_Os03g48600.1	domain of unknown function DUF966 domain containing protein, expressed	35.2	not assigned.unknown
AC217051.3_FGT006	2.81887	AC217051.3_FG006	AC217051.3_FGP006	moderately similar to ( 253) AT2G27550 | Symbols: ATC | ATC (ARABIDOPSIS THALIANA CENTRORADIALIS); phosphatidylethanolamine binding | chr2:11773417-11774509 FORWARDmoderately similar to ( 263) CET1_TOBAC CEN-like protein 1 - Nicotiana tabacum (Common tobacco)moderately similar to ( 302) loc_os04g33570 12004.m08452 protein RCN4 - Rice Centroradialis-like1 homogous to Arabidopsis TFL1 gene, express…	AT2G27550.1	ATC	centroradialis	LOC_Os04g33570.1	RCN4 Centroradialis-like1 homologous to TFL1 gene; contains Pfam profile PF01161: Phosphatidylethanolamine-binding protein, expressed	33.99	development.unspecified
AC233851.1_FGT009	2.10268	AC233851.1_FG009	AC233851.1_FGP009	no original description	AT3G20340.1			LOC_Os01g58130.1	expressed protein	35.2	not assigned.unknown
GRMZM2G009144_T01	2.16321	GRMZM2G009144	GRMZM2G009144_P01	weakly similar to ( 134) loc_os07g34020 12007.m07660 protein expressed protein no original description	AT3G21710.2			LOC_Os07g34020.1	expressed protein	35.2	not assigned.unknown
GRMZM2G016738_T01	2.92351	GRMZM2G016738	GRMZM2G016738_P01	no original description				LOC_Os03g62830.1	nuclear antigen, putative, expressed	35.2	not assigned.unknown
GRMZM2G019328_T02	2.85917	GRMZM2G019328	GRMZM2G019328_P02	no original description				LOC_Os01g71040.1	expressed protein	35.2	not assigned.unknown
GRMZM2G019578_T02	2.37907	GRMZM2G019578	GRMZM2G019578_P02	very weakly similar to (80.9) loc_os03g59180 12003.m10818 protein expressed protein no original description	AT5G18130.1			LOC_Os03g59180.2	expressed protein	35.2	not assigned.unknown
GRMZM2G019641_T01	1.71759	GRMZM2G019641	GRMZM2G019641_P01	no original description						35.2	not assigned.unknown
GRMZM2G023863_T02	2.79938	GRMZM2G023863	GRMZM2G023863_P02	no original description				LOC_Os04g52650.1	expressed protein	35.2	not assigned.unknown
GRMZM2G026780_T01	3.07023	GRMZM2G026780	GRMZM2G026780_P01	no original description				LOC_Os03g51530.1	expressed protein	35.2	not assigned.unknown
GRMZM2G027068_T02	1.56798	GRMZM2G027068	GRMZM2G027068_P02	no original description						35.2	not assigned.unknown
GRMZM2G028685_T02	3.46482	GRMZM2G028685	GRMZM2G028685_P02	moderately similar to ( 221) AT3G21480 | Symbols: | FUNCTIONS IN: molecular_function unknown; INVOLVED IN: biological_process unknown; LOCATED IN: intracellular; CONTAINS InterPro DOMAIN/s: BRCT (InterPro:IPR001357); BEST Arabidopsis thaliana protein match is: transcription coactivator (TAIR:AT4G03130.1); Has 489 Blast hits to 455 proteins in 115 species: Archae - 2; Bacteria - 37; Metazoa - 270;…	AT3G21480.1		BRCT domain-containing DNA repair protein	LOC_Os01g71256.1	expressed protein	27.3.99	RNA.regulation of transcription.unclassified
GRMZM2G030080_T01	1.81616	GRMZM2G030080	GRMZM2G030080_P01	no original description	AT3G01516.1			LOC_Os01g45160.1	expressed protein	35.2	not assigned.unknown
GRMZM2G031501_T01	1.71643	GRMZM2G031501	GRMZM2G031501_P01	weakly similar to ( 108) AT5G64400 | Symbols: | unknown protein | chr5:25748922-25749947 FORWARDweakly similar to ( 128) loc_os03g48080 12003.m09819 protein p8MTCP1, putative, expressed no original description	AT5G64400.1			LOC_Os03g48080.1	CHCH domain containing protein, expressed	35.2	not assigned.unknown
GRMZM2G034508_T01	2.32894	GRMZM2G034508	GRMZM2G034508_P01	weakly similar to ( 194) loc_os05g11160 12005.m05585 protein expressed protein no original description	AT1G52140.1			LOC_Os05g11160.1	expressed protein	35.2	not assigned.unknown
GRMZM2G035476_T01	2.1812	GRMZM2G035476	GRMZM2G035476_P01	no original description						35.2	not assigned.unknown
GRMZM2G036826_T01	2.08964	GRMZM2G036826	GRMZM2G036826_P01	moderately similar to ( 245) AT4G38670 | Symbols: | pathogenesis-related thaumatin family protein | chr4:18069856-18071227 REVERSEweakly similar to ( 187) TP1A_MALDO Thaumatin-like protein 1a precursor (Allergen Mal d 2) (Mdtl1) (Pathogenesis-related protein 5a) (PR-5a) - Malus domestica (Apple) (Malus sylvestris)moderately similar to ( 254) loc_os03g14050 12003.m34813 protein thaumatin-like prot…	AT4G36010.1		Pathogenesis-related thaumatin superfamily protein	LOC_Os10g05660.1	thaumatin, putative, expressed	20.1	stress.biotic
GRMZM2G039399_T01	2.06267	GRMZM2G039399	GRMZM2G039399_P01	no original description				LOC_Os04g35390.1	expressed protein	35.2	not assigned.unknown
GRMZM2G040102_T01	2.88392	GRMZM2G040102	GRMZM2G040102_P01	very weakly similar to (97.4) AT4G39235 | Symbols: | unknown protein | chr4:18268514-18269034 FORWARDweakly similar to ( 117) loc_os03g51459 12003.m101624 protein expressed protein no original description	AT4G39235.1			LOC_Os03g51459.1	expressed protein	35.2	not assigned.unknown
GRMZM2G041729_T02	1.99419	GRMZM2G041729	GRMZM2G041729_P02	no original description						35.2	not assigned.unknown
GRMZM2G041729_T03	2.136	GRMZM2G041729	GRMZM2G041729_P03	no original description						35.2	not assigned.unknown
GRMZM2G044902_T01	1.89491	GRMZM2G044902	GRMZM2G044902_P01	weakly similar to ( 125) AT5G67420 | Symbols: LBD37 | LBD37 (LOB DOMAIN-CONTAINING PROTEIN 37) | chr5:26904576-26905415 REVERSEweakly similar to ( 122) loc_os03g33090 12003.m08552 protein seed specific protein Bn15D17A, putative, expressed no original description	AT5G67420.1	ASL39,LBD37	LOB domain-containing protein 37	LOC_Os03g33090.1	DUF260 domain containing protein, putative, expressed	27.3.37	RNA.regulation of transcription.AS2,Lateral Organ Boundaries Gene Family
GRMZM2G044902_T02	1.78896	GRMZM2G044902	GRMZM2G044902_P02	weakly similar to ( 125) AT5G67420 | Symbols: LBD37 | LBD37 (LOB DOMAIN-CONTAINING PROTEIN 37) | chr5:26904576-26905415 REVERSEweakly similar to ( 122) loc_os03g33090 12003.m08552 protein seed specific protein Bn15D17A, putative, expressed no original description	AT5G67420.1	ASL39,LBD37	LOB domain-containing protein 37	LOC_Os03g33090.1	DUF260 domain containing protein, putative, expressed	27.3.37	RNA.regulation of transcription.AS2,Lateral Organ Boundaries Gene Family
GRMZM2G044902_T03	2.16046	GRMZM2G044902	GRMZM2G044902_P03	moderately similar to ( 209) AT5G67420 | Symbols: LBD37 | LBD37 (LOB DOMAIN-CONTAINING PROTEIN 37) | chr5:26904576-26905415 REVERSEmoderately similar to ( 252) loc_os03g33090 12003.m08552 protein seed specific protein Bn15D17A, putative, expressedDUF260 no original description	AT5G67420.1	ASL39,LBD37	LOB domain-containing protein 37	LOC_Os03g33090.1	DUF260 domain containing protein, putative, expressed	27.3.37	RNA.regulation of transcription.AS2,Lateral Organ Boundaries Gene Family
GRMZM2G045596_T02	2.05612	GRMZM2G045596	GRMZM2G045596_P02	moderately similar to ( 404) AT4G20050 | Symbols: QRT3 | QRT3 (QUARTET 3); polygalacturonase | chr4:10849911-10852090 REVERSEhighly similar to ( 533) loc_os04g52320 12004.m10126 protein QRT3, putative, expressed no original description	AT4G20050.1	QRT3	Pectin lyase-like superfamily protein	LOC_Os04g52320.1	QRT3, putative, expressed	35.2	not assigned.unknown
GRMZM2G048793_T02	1.81588	GRMZM2G048793	GRMZM2G048793_P02	very weakly similar to ( 100) loc_os04g33860 12004.m08480 protein expressed protein no original description	AT5G06270.1			LOC_Os04g33860.1	expressed protein	35.2	not assigned.unknown
GRMZM2G057506_T02	1.66926	GRMZM2G057506	GRMZM2G057506_P02	very weakly similar to (95.1) AT5G12340 | Symbols: | unknown protein | chr5:3992948-3993610 REVERSEweakly similar to ( 168) loc_os01g72360 12001.m13271 protein expressed protein no original description	AT5G12340.1			LOC_Os01g72360.1	expressed protein	35.2	not assigned.unknown
GRMZM2G057973_T01	1.69892	GRMZM2G057973	GRMZM2G057973_P01	weakly similar to ( 108) AT2G01260 | Symbols: | unknown protein | chr2:135714-137504 REVERSEweakly similar to ( 152) loc_os03g61580 12003.m11039 protein expressed proteinDUF789 no original description	AT4G16100.1		Protein of unknown function (DUF789)	LOC_Os03g61580.1	expressed protein	35.2	not assigned.unknown
GRMZM2G059711_T01	3.25282	GRMZM2G059711	GRMZM2G059711_P01	no original description				LOC_Os03g32490.1	DUF1230 domain containing protein, expressed	35.2	not assigned.unknown
GRMZM2G060522_T01	1.6364	GRMZM2G060522	GRMZM2G060522_P01	weakly similar to ( 199) AT5G16000 | Symbols: NIK1 | NIK1 (NSP-INTERACTING KINASE 1); kinase | chr5:5224264-5227003 FORWARDvery weakly similar to (80.9) RPK1_IPONI Receptor-like protein kinase precursor (EC 2.7.11.1) - Ipomoea nil (Japanese morning glory) (Pharbitis nil)moderately similar to ( 218) loc_os06g16330 12006.m06346 protein BRASSINOSTEROID INSENSITIVE 1-associated receptor kinase 1 prec…	AT5G16000.1	NIK1	NSP-interacting kinase 1	LOC_Os02g49600.1	BRASSINOSTEROID INSENSITIVE 1-associated receptor kinase 1 precursor, putative, expressed	30.2.11	signalling.receptor kinases.leucine rich repeat XI
GRMZM2G061439_T01	91.3699	GRMZM2G061439	GRMZM2G061439_P01	no original description				LOC_Os01g45914.1	expressed protein	35.2	not assigned.unknown
GRMZM2G063583_T01	1.72858	GRMZM2G063583	GRMZM2G063583_P01	no original description				LOC_Os01g40880.1	hypothetical protein	35.2	not assigned.unknown
GRMZM2G064644_T01	1.57084	GRMZM2G064644	GRMZM2G064644_P01	very weakly similar to (95.1) loc_os11g28310 12011.m06749 protein P21-Rho-binding domain containing protein no original description	AT4G04900.1	RIC10	ROP-interactive CRIB motif-containing protein 10	LOC_Os11g28310.1	P21-Rho-binding domain containing protein, putative, expressed	30.5	signalling.G-proteins
GRMZM2G070912_T01	2.36246	GRMZM2G070912	GRMZM2G070912_P01	no original description				LOC_Os05g02070.3	expressed protein	35.2	not assigned.unknown
GRMZM2G071436_T01	2.05719	GRMZM2G071436	GRMZM2G071436_P01	weakly similar to ( 108) AT5G46230 | Symbols: | unknown protein | chr5:18742593-18743024 REVERSEweakly similar to ( 199) loc_os07g02690 12007.m04741 protein expressed proteinDUF538 no original description	AT1G09310.1		Protein of unknown function, DUF538	LOC_Os07g02850.1	DUF538 domain containing protein, putative, expressed	35.2	not assigned.unknown
GRMZM2G072034_T01	8.7919	GRMZM2G072034	GRMZM2G072034_P01	moderately similar to ( 276) AT5G58070 | Symbols: ATTIL, TIL | TIL (TEMPERATURE-INDUCED LIPOCALIN); binding / transporter | chr5:23500512-23501156 REVERSEmoderately similar to ( 312) loc_os02g39930 12002.m09079 protein OsTIL-1 - Oryza sativa Temperature-induced lipocalin-1, expressedLipocalin_2 Blc PRK10477 no original description	AT5G58070.1	ATTIL,TIL	temperature-induced lipocalin	LOC_Os02g39930.1	OsTIL-1 Temperature-induced lipocalin-1, expressed	34.99	transport.misc
GRMZM2G073427_T05	1.94266	GRMZM2G073427	GRMZM2G073427_P05	no original description						35.2	not assigned.unknown
GRMZM2G073943_T01	1.74941	GRMZM2G073943	GRMZM2G073943_P01	moderately similar to ( 291) AT4G09990 | Symbols: | unknown protein | chr4:6259110-6260064 REVERSEmoderately similar to ( 376) loc_os12g10320 12012.m05014 protein plant-specific domain TIGR01627 family protein, expressedDUF579 no original description	AT1G33800.1		Protein of unknown function (DUF579)	LOC_Os12g10320.1	plant-specific domain TIGR01627 family protein, expressed	35.2	not assigned.unknown
GRMZM2G077034_T01	1.95933	GRMZM2G077034	GRMZM2G077034_P01	very weakly similar to (96.3) loc_os03g55290 12003.m10444 protein gibberellin-regulated protein 2 precursor, putative, expressedGASA no original description	AT2G39540.1		Gibberellin-regulated family protein	LOC_Os03g55290.1	GASR3 - Gibberellin-regulated GASA/GAST/Snakin family protein precursor, expressed	17.6.3	hormone metabolism.gibberelin.induced-regulated-responsive-activated
GRMZM2G077040_T02	2.94882	GRMZM2G077040	GRMZM2G077040_P02	no original description				LOC_Os06g05410.1	expressed protein	35.2	not assigned.unknown
GRMZM2G078469_T01	2.48944	GRMZM2G078469	GRMZM2G078469_P01	moderately similar to ( 466) AT5G01360 | Symbols: | EXPRESSED IN: 13 plant structures; EXPRESSED DURING: 4 anthesis, petal differentiation and expansion stage; CONTAINS InterPro DOMAIN/s: Protein of unknown function DUF231, plant (InterPro:IPR004253); BEST Arabidopsis thaliana protein match is: ESK1 (ESKIMO 1) (TAIR:AT3G55990.1); Has 688 Blast hits to 680 proteins in 18 species: Archae - 0; Bacte…	AT5G01360.1	TBL3	Plant protein of unknown function (DUF828)	LOC_Os03g18120.1	proteins of unknown function domain containing protein, expressed	35.2	not assigned.unknown
GRMZM2G081504_T03	1.5727	GRMZM2G081504	GRMZM2G081504_P03	moderately similar to ( 487) AT4G14570 | Symbols: | acylaminoacyl-peptidase-related | chr4:8362586-8366525 FORWARDhighly similar to ( 772) loc_os10g28030 12010.m065266 protein acylamino-acid-releasing enzyme, putative, expressed no original description	AT4G14570.1		acylaminoacyl-peptidase-related	LOC_Os10g28030.1	OsPOP22 - Putative Prolyl Oligopeptidase homologue, expressed	29.5	protein.degradation
GRMZM2G083759_T01	1.69703	GRMZM2G083759	GRMZM2G083759_P01	highly similar to ( 546) AT4G31820 | Symbols: ENP, NPY1, MAB4 | ENP (ENHANCER OF PINOID); protein binding / signal transducer | chr4:15390788-15393627 REVERSEmoderately similar to ( 328) NPH3_ORYSA Coleoptile phototropism protein 1 (Non-phototropic hypocotyl 3-like protein) (NPH3-like protein) - Oryza sativa (Rice)nearly identical (1057) loc_os09g25330 12009.m05685 protein signal transducer, puta…	AT4G31820.1	ENP,MAB4,NPY1	Phototropic-responsive NPH3 family protein	LOC_Os09g25330.1	BTBN19 - Bric-a-Brac, Tramtrack, Broad Complex BTB domain with non-phototropic hypocotyl 3 NPH3 domain, expressed	30.11	signalling.light
GRMZM2G085513_T01	1.73276	GRMZM2G085513	GRMZM2G085513_P01	moderately similar to ( 237) AT5G67210 | Symbols: | unknown protein | chr5:26819019-26819972 FORWARDmoderately similar to ( 380) loc_os02g06380 12002.m05986 protein plant-specific domain TIGR01627 family protein, expressedDUF579 no original description	AT5G67210.1		Protein of unknown function (DUF579)	LOC_Os02g06380.1	plant-specific domain TIGR01627 family protein, expressed	35.2	not assigned.unknown
GRMZM2G086410_T01	1.82005	GRMZM2G086410	GRMZM2G086410_P01	moderately similar to ( 261) AT5G38280 | Symbols: PR5K | PR5K; kinase/ transmembrane receptor protein serine/threonine kinase | chr5:15293325-15295838 REVERSEmoderately similar to ( 207) TP1A_MALDO Thaumatin-like protein 1a precursor (Allergen Mal d 2) (Mdtl1) (Pathogenesis-related protein 5a) (PR-5a) - Malus domestica (Apple) (Malus sylvestris)moderately similar to ( 253) loc_os10g05660 12010.m0…	AT4G36010.1		Pathogenesis-related thaumatin superfamily protein	LOC_Os10g05660.1	thaumatin, putative, expressed	20.1	stress.biotic
GRMZM2G086869_T01	2.65203	GRMZM2G086869	GRMZM2G086869_P01	moderately similar to ( 228) AT2G38740 | Symbols: | haloacid dehalogenase-like hydrolase family protein | chr2:16194639-16195995 REVERSEmoderately similar to ( 333) loc_os10g41930 12010.m065348 protein catalytic/ hydrolase, putative, expressedCOG0637 Gph Hydrolase no original description	AT2G38740.1		Haloacid dehalogenase-like hydrolase (HAD) superfamily protein	LOC_Os10g41930.1	haloacid dehalogenase-like hydrolase family protein, putative, expressed	35.1	not assigned.no ontology
GRMZM2G086869_T02	2.69065	GRMZM2G086869	GRMZM2G086869_P02	moderately similar to ( 249) AT2G38740 | Symbols: | haloacid dehalogenase-like hydrolase family protein | chr2:16194639-16195995 REVERSEmoderately similar to ( 380) loc_os10g41930 12010.m065348 protein catalytic/ hydrolase, putative, expressedCOG0637 Gph Hydrolase PRK10725 no original description	AT2G38740.1		Haloacid dehalogenase-like hydrolase (HAD) superfamily protein	LOC_Os10g41930.1	haloacid dehalogenase-like hydrolase family protein, putative, expressed	35.1	not assigned.no ontology
GRMZM2G086869_T03	2.33161	GRMZM2G086869	GRMZM2G086869_P03	moderately similar to ( 250) AT2G38740 | Symbols: | haloacid dehalogenase-like hydrolase family protein | chr2:16194639-16195995 REVERSEmoderately similar to ( 383) loc_os10g41930 12010.m065348 protein catalytic/ hydrolase, putative, expressedCOG0637 Gph Hydrolase PRK10725 no original description	AT2G38740.1		Haloacid dehalogenase-like hydrolase (HAD) superfamily protein	LOC_Os10g41930.1	haloacid dehalogenase-like hydrolase family protein, putative, expressed	35.1	not assigned.no ontology
GRMZM2G087030_T01	1.75442	GRMZM2G087030	GRMZM2G087030_P01	no original description				LOC_Os05g49170.1	cold acclimation protein WCOR413, putative, expressed	35.2	not assigned.unknown
GRMZM2G090493_T01	1.83835	GRMZM2G090493	GRMZM2G090493_P01	moderately similar to ( 277) AT3G01400 | Symbols: | armadillo/beta-catenin repeat family protein | chr3:151920-152987 FORWARDweakly similar to ( 118) SPL11_ORYSA Spotted leaf protein 11 (Spotted leaf11) (Cell death-related protein SPL11) - Oryza sativa (Rice)moderately similar to ( 427) loc_os07g39880 12007.m08230 protein exodeoxyribonuclease V, putative, expressed no original description	AT3G01400.1		ARM repeat superfamily protein	LOC_Os03g32100.1	spotted leaf 11, putative, expressed	29.5.11.4.2	protein.degradation.ubiquitin.E3.RING
GRMZM2G092256_T02	2.28392	GRMZM2G092256	GRMZM2G092256_P02	weakly similar to ( 183) AT1G22750 | Symbols: | unknown protein | chr1:8050911-8052714 FORWARDmoderately similar to ( 353) loc_os06g38320 12006.m091723 protein expressed proteinDUF1475 no original description	AT1G22750.4			LOC_Os06g38320.2	expressed protein	35.2	not assigned.unknown
GRMZM2G099960_T01	1.55713	GRMZM2G099960	GRMZM2G099960_P01	no original description	AT5G63500.1		Protein of unknown function (DUF 3339)	LOC_Os05g01290.1	expressed protein	35.2	not assigned.unknown
GRMZM2G101393_T01	4.70661	GRMZM2G101393	GRMZM2G101393_P01	very weakly similar to (97.1) AT1G47900 | Symbols: | unknown protein | chr1:17647340-17651035 REVERSEhighly similar to ( 553) loc_os04g42610 12004.m09228 protein expressed proteinDUF869 no original description	AT2G23360.1		Plant protein of unknown function (DUF869)	LOC_Os04g42610.1	plant protein of unknown function DUF869 domain containing protein, expressed	35.2	not assigned.unknown
GRMZM2G103847_T03	2.12579	GRMZM2G103847	GRMZM2G103847_P03	moderately similar to ( 417) AT5G47900 | Symbols: | unknown protein | chr5:19392556-19394963 FORWARDhighly similar to ( 565) loc_os04g33200 12004.m101522 protein expressed protein no original description	AT5G47900.6		Protein of unknown function (DUF1624)	LOC_Os04g33200.1	heparan-alpha-glucosaminide N-acetyltransferase, putative, expressed	35.2	not assigned.unknown
GRMZM2G104024_T01	1.74809	GRMZM2G104024	GRMZM2G104024_P01	very weakly similar to (80.5) AT5G64850 | Symbols: | unknown protein | chr5:25921585-25923038 FORWARDweakly similar to ( 132) loc_os10g26540 12010.m05594 protein expressed protein no original description	AT5G64850.1			LOC_Os10g26540.1	expressed protein	35.2	not assigned.unknown
GRMZM2G105587_T01	3.1159	GRMZM2G105587	GRMZM2G105587_P01	no original description				LOC_Os01g14850.1	MFS18 protein precursor, putative, expressed	35.2	not assigned.unknown
GRMZM2G108166_T01	3.11988	GRMZM2G108166	GRMZM2G108166_P01	highly similar to ( 640) AT3G42670 | Symbols: CHR38, CLSY | CHR38 (CHROMATIN REMODELING 38); ATP binding / DNA binding / helicase/ nucleic acid binding | chr3:14755906-14760085 REVERSEnearly identical (1506) loc_os07g49210 12007.m09130 protein helicase conserved C-terminal domain containing protein, expressedHepA SNF2_N no original description	AT3G42670.1	CHR38,CLSY	chromatin remodeling 38	LOC_Os08g19260.1	expressed protein	27.3.44	RNA.regulation of transcription.Chromatin Remodeling Factors
GRMZM2G108523_T01	3.00526	GRMZM2G108523	GRMZM2G108523_P01	no original description				LOC_Os03g24560.1	ompA/MotB, putative, expressed	35.2	not assigned.unknown
GRMZM2G113549_T01	1.76725	GRMZM2G113549	GRMZM2G113549_P01	very weakly similar to (85.1) loc_os05g49080 12005.m08978 protein expressed protein no original description	AT1G06475.1			LOC_Os05g49080.1	expressed protein	35.2	not assigned.unknown
GRMZM2G114873_T02	1.48811	GRMZM2G114873	GRMZM2G114873_P02	weakly similar to ( 111) AT1G05805 | Symbols: | basic helix-loop-helix (bHLH) family protein | chr1:1744843-1747427 FORWARDmoderately similar to ( 223) loc_os01g67480 12001.m12852 protein helix-loop-helix DNA-binding domain containing protein, expressed no original description	AT1G05805.1		basic helix-loop-helix (bHLH) DNA-binding superfamily protein	LOC_Os01g67480.1	helix-loop-helix DNA-binding domain containing protein, expressed	27.3.6	RNA.regulation of transcription.bHLH,Basic Helix-Loop-Helix family
GRMZM2G115839_T01	2.13097	GRMZM2G115839	GRMZM2G115839_P01	very weakly similar to (91.7) AT3G56360 | Symbols: | unknown protein | chr3:20896641-20897342 FORWARDmoderately similar to ( 209) loc_os03g52680 12003.m10242 protein expressed protein no original description	AT3G56360.1			LOC_Os03g52680.1	expressed protein	35.2	not assigned.unknown
GRMZM2G115839_T02	2.47053	GRMZM2G115839	GRMZM2G115839_P02	weakly similar to ( 142) loc_os03g52680 12003.m10242 protein expressed protein no original description	AT3G56360.1			LOC_Os03g52680.1	expressed protein	35.2	not assigned.unknown
GRMZM2G116029_T01	1.75689	GRMZM2G116029	GRMZM2G116029_P01	moderately similar to ( 217) loc_os05g11160 12005.m05585 protein expressed protein no original description	AT1G52140.1			LOC_Os05g11160.1	expressed protein	35.2	not assigned.unknown
GRMZM2G119186_T02	1.84211	GRMZM2G119186	GRMZM2G119186_P02	weakly similar to ( 146) AT3G55120 | Symbols: TT5, A11, CFI | TT5 (TRANSPARENT TESTA 5); chalcone isomerase | chr3:20430248-20431415 REVERSEweakly similar to ( 199) CFI_MAIZE Chalcone--flavonone isomerase (EC 5.5.1.6) (Chalcone isomerase) - Zea mays (Maize)weakly similar to ( 163) loc_os03g60509 12003.m10939 protein expressed proteinChalcone no original description	AT3G55120.1	A11,CFI,TT5	Chalcone-flavanone isomerase family protein	LOC_Os03g60509.2	expressed protein	16.8.2	secondary metabolism.flavonoids.chalcones
GRMZM2G124436_T01	1.61256	GRMZM2G124436	GRMZM2G124436_P01	weakly similar to ( 187) AT1G65320 | Symbols: | CBS domain-containing protein | chr1:24260168-24262644 REVERSEmoderately similar to ( 350) loc_os08g41740 12008.m08152 protein conserved hypothetical protein no original description	AT1G65320.1		Cystathionine beta-synthase (CBS) family protein	LOC_Os08g41740.1	cystathionin beta synthase protein, putative, expressed	35.1	not assigned.no ontology
GRMZM2G126765_T01	1.86022	GRMZM2G126765	GRMZM2G126765_P01	moderately similar to ( 252) AT1G05000 | Symbols: | tyrosine specific protein phosphatase family protein | chr1:1425660-1428393 FORWARDmoderately similar to ( 285) loc_os02g53160 12002.m10345 protein tyrosine specific protein phosphatase family protein, putative, expressedY_phosphatase2 no original description	AT1G05000.1		Phosphotyrosine protein phosphatases superfamily protein	LOC_Os02g53160.1	tyrosine phosphatase family protein, putative, expressed	29.4	protein.postranslational modification
GRMZM2G126802_T01	2.20189	GRMZM2G126802	GRMZM2G126802_P01	very weakly similar to (88.6) AT3G49260 | Symbols: iqd21 | iqd21 (IQ-domain 21); calmodulin binding | chr3:18262755-18265859 FORWARDweakly similar to ( 186) loc_os03g04210 12003.m05952 protein IQ calmodulin-binding motif family protein, expressed no original description	AT3G51380.1	IQD20	IQ-domain 20	LOC_Os03g04210.1	IQ calmodulin-binding motif family protein, putative, expressed	30.3	signalling.calcium
GRMZM2G130173_T01	2.14242	GRMZM2G130173	GRMZM2G130173_P01	no original description						35.2	not assigned.unknown
GRMZM2G130173_T02	1.8917	GRMZM2G130173	GRMZM2G130173_P02	no original description				LOC_Os05g02070.3	expressed protein	35.2	not assigned.unknown
GRMZM2G130173_T03	2.19217	GRMZM2G130173	GRMZM2G130173_P03	no original description				LOC_Os05g02070.3	expressed protein	35.2	not assigned.unknown
GRMZM2G130950_T01	2.76978	GRMZM2G130950	GRMZM2G130950_P01	moderately similar to ( 229) AT5G21170 | Symbols: | 5'-AMP-activated protein kinase beta-2 subunit, putative | chr5:7205718-7208239 FORWARDmoderately similar to ( 290) loc_os03g20340 12003.m07444 protein SNF1-related protein kinase regulatory subunit beta-1, putative, expressedAMPKbeta_GBD_like no original description	AT5G21170.1	AKINBETA1	5\'-AMP-activated protein kinase beta-2 subunit protein	LOC_Os03g20340.1	SNF1-related protein kinase regulatory subunit beta-1, putative, expressed	29.4	protein.postranslational modification
GRMZM2G131275_T01	2.16034	GRMZM2G131275	GRMZM2G131275_P01	moderately similar to ( 392) AT4G00460 | Symbols: ATROPGEF3, ROPGEF3 | Rho guanyl-nucleotide exchange factor | chr4:211146-213094 REVERSEhighly similar to ( 692) loc_os07g29780 12007.m07249 protein pollen-specific kinase partner protein, putative, expressedPRONE no original description	AT4G00460.2	ATROPGEF3,ROPGEF3	RHO guanyl-nucleotide exchange factor 3	LOC_Os07g29780.1	ATROPGEF7/ROPGEF7, putative, expressed	30.5	signalling.G-proteins
GRMZM2G137816_T01	13.0402	GRMZM2G137816	GRMZM2G137816_P01	moderately similar to ( 346) AT5G67370 | Symbols: | unknown protein | chr5:26877667-26879465 REVERSEmoderately similar to ( 408) loc_os03g32490 12003.m08490 protein expressed proteinDUF1230 no original description	AT5G67370.1		Protein of unknown function (DUF1230)	LOC_Os03g32490.1	DUF1230 domain containing protein, expressed	35.2	not assigned.unknown
GRMZM2G137816_T02	10.6917	GRMZM2G137816	GRMZM2G137816_P02	moderately similar to ( 342) AT5G67370 | Symbols: | unknown protein | chr5:26877667-26879465 REVERSEmoderately similar to ( 399) loc_os03g32490 12003.m08490 protein expressed proteinDUF1230 no original description	AT5G67370.1		Protein of unknown function (DUF1230)	LOC_Os03g32490.1	DUF1230 domain containing protein, expressed	35.2	not assigned.unknown
GRMZM2G137816_T03	5.74666	GRMZM2G137816	GRMZM2G137816_P03	moderately similar to ( 288) AT5G67370 | Symbols: | unknown protein | chr5:26877667-26879465 REVERSEmoderately similar to ( 343) loc_os03g32490 12003.m08490 protein expressed proteinDUF1230 no original description	AT5G67370.1		Protein of unknown function (DUF1230)	LOC_Os03g32490.1	DUF1230 domain containing protein, expressed	35.2	not assigned.unknown
GRMZM2G138176_T03	2.12874	GRMZM2G138176	GRMZM2G138176_P03	no original description						35.2	not assigned.unknown
GRMZM2G138844_T01	1.86862	GRMZM2G138844	GRMZM2G138844_P01	no original description				LOC_Os05g40400.1	harpin-induced protein 1 domain containing protein, expressed	35.2	not assigned.unknown
GRMZM2G139250_T01	2.4897	GRMZM2G139250	GRMZM2G139250_P01	moderately similar to ( 457) AT3G11030 | Symbols: | unknown protein | chr3:3457300-3459300 REVERSEhighly similar to ( 548) loc_os03g60340 12003.m10923 protein expressed proteinDUF231 no original description	AT3G11030.1	TBL32	TRICHOME BIREFRINGENCE-LIKE 32	LOC_Os03g60340.1	leaf senescence related protein, putative, expressed	35.2	not assigned.unknown
GRMZM2G139250_T02	2.44908	GRMZM2G139250	GRMZM2G139250_P02	moderately similar to ( 456) AT2G40320 | Symbols: | unknown protein | chr2:16840330-16842139 FORWARDhighly similar to ( 548) loc_os03g60340 12003.m10923 protein expressed proteinDUF231 no original description	AT3G11030.1	TBL32	TRICHOME BIREFRINGENCE-LIKE 32	LOC_Os03g60340.1	leaf senescence related protein, putative, expressed	35.2	not assigned.unknown
GRMZM2G148881_T02	2.32799	GRMZM2G148881	GRMZM2G148881_P02	weakly similar to ( 149) AT3G58150 | Symbols: | FUNCTIONS IN: molecular_function unknown; INVOLVED IN: biological_process unknown; LOCATED IN: cellular_component unknown; CONTAINS InterPro DOMAIN/s: Optic atrophy 3-like (InterPro:IPR010754); BEST Arabidopsis thaliana protein match is: unknown protein (TAIR:AT1G28510.1); Has 268 Blast hits to 268 proteins in 117 species: Archae - 0; Bacteria - 0; …	AT1G28510.1		Optic atrophy 3 protein (OPA3)	LOC_Os01g54950.1	expressed protein	35.2	not assigned.unknown
GRMZM2G149798_T01	2.21488	GRMZM2G149798	GRMZM2G149798_P01	moderately similar to ( 243) AT4G38660 | Symbols: | thaumatin, putative | chr4:18066448-18067792 REVERSEweakly similar to ( 198) TLP1_PRUPE Thaumatin-like protein 1 precursor (PpAZ44) - Prunus persica (Peach)moderately similar to ( 327) loc_os03g14030 12003.m06846 protein thaumatin-like protein 1 precursor, putative, expressedTHN Thaumatin no original description	AT4G38660.1		Pathogenesis-related thaumatin superfamily protein	LOC_Os03g14030.1	thaumatin, putative, expressed	20.1	stress.biotic
GRMZM2G150823_T01	1.55372	GRMZM2G150823	GRMZM2G150823_P01	weakly similar to ( 158) loc_os01g40970 12001.m10366 protein plant-specific domain TIGR01568 family protein no original description	AT1G79960.1	ATOFP14,OFP14	ovate family protein 14	LOC_Os01g40970.1	DUF623 domain containing protein, expressed	35.2	not assigned.unknown
GRMZM2G157156_T03	1.58438	GRMZM2G157156	GRMZM2G157156_P03	weakly similar to ( 152) AT3G27925 | Symbols: DEGP1, Deg1 | DEGP1 (DegP protease 1); serine-type endopeptidase/ serine-type peptidase | chr3:10366659-10368864 REVERSEweakly similar to ( 158) loc_os05g49380 12005.m083815 protein protease Do-like 1, chloroplast precursor, putative, expressed no original description	AT3G27925.1	Deg1,DEGP1	DegP protease 1	LOC_Os05g49380.1	OsDegp9 - Putative Deg protease homologue, expressed	29.5.5	protein.degradation.serine protease
GRMZM2G165944_T02	1.56427	GRMZM2G165944	GRMZM2G165944_P02	weakly similar to ( 169) loc_os03g14250 12003.m06867 protein expressed protein no original description	AT1G47900.1		Plant protein of unknown function (DUF869)	LOC_Os03g14250.1	plant protein of unknown function DUF869 domain containing protein, expressed	35.2	not assigned.unknown
GRMZM2G169198_T01	2.08106	GRMZM2G169198	GRMZM2G169198_P01	highly similar to ( 920) AT2G25800 | Symbols: | INVOLVED IN: biological_process unknown; EXPRESSED IN: 23 plant structures; EXPRESSED DURING: 13 growth stages; CONTAINS InterPro DOMAIN/s: Munc13 homology 1 (InterPro:IPR014770), Protein of unknown function DUF810 (InterPro:IPR008528), Munc13 homology 2 (InterPro:IPR014772); BEST Arabidopsis thaliana protein match is: unknown protein (TAIR:AT2G2001…	AT2G25800.1		Protein of unknown function (DUF810)	LOC_Os09g17760.1	expressed protein	35.2	not assigned.unknown
GRMZM2G169329_T01	4.87177	GRMZM2G169329	GRMZM2G169329_P01	moderately similar to ( 232) AT2G37970 | Symbols: SOUL-1 | SOUL-1; binding | chr2:15891027-15891704 FORWARDmoderately similar to ( 273) loc_os01g63210 12001.m12438 protein expressed proteinSOUL no original description	AT2G37970.1	SOUL-1	SOUL heme-binding family protein	LOC_Os01g63210.1	SOUL heme-binding protein, putative, expressed	21.3	redox.heme
GRMZM2G170625_T02	1.90344	GRMZM2G170625	GRMZM2G170625_P02	moderately similar to ( 444) AT1G19715 | Symbols: | jacalin lectin family protein | chr1:6816934-6819244 REVERSEhighly similar to ( 870) loc_os05g43240 12005.m08452 protein jacalin-like lectin domain containing protein, expressedJacalin no original description	AT1G19715.3		Mannose-binding lectin superfamily protein	LOC_Os05g43240.3	jacalin-like lectin domain containing protein, expressed	26.16	misc.myrosinases-lectin-jacalin
GRMZM2G175177_T01	2.22183	GRMZM2G175177	GRMZM2G175177_P01	weakly similar to ( 159) AT2G24490 | Symbols: RPA2, ATRPA2, ROR1 | RPA2 (REPLICON PROTEIN A2); protein binding | chr2:10398651-10400416 REVERSEmoderately similar to ( 267) loc_os02g42230 12002.m09260 protein replication factor A, putative, expressedRFA2 RPA2_DBD_D no original description	AT2G24490.1	ATRPA2,ATRPA32A,ROR1,RPA2,RPA32A	replicon protein A2	LOC_Os02g42230.1	RPA2B - Putative single-stranded DNA binding complex subunit 2, expressed	28.2	DNA.repair
GRMZM2G175177_T02	2.02661	GRMZM2G175177	GRMZM2G175177_P02	weakly similar to ( 158) AT2G24490 | Symbols: RPA2, ATRPA2, ROR1 | RPA2 (REPLICON PROTEIN A2); protein binding | chr2:10398651-10400416 REVERSEmoderately similar to ( 269) loc_os02g42230 12002.m09260 protein replication factor A, putative, expressedRFA2 RPA2_DBD_D no original description	AT2G24490.1	ATRPA2,ATRPA32A,ROR1,RPA2,RPA32A	replicon protein A2	LOC_Os02g42230.1	RPA2B - Putative single-stranded DNA binding complex subunit 2, expressed	28.2	DNA.repair
GRMZM2G175177_T04	3.62728	GRMZM2G175177	GRMZM2G175177_P04	no original description						35.2	not assigned.unknown
GRMZM2G175177_T05	2.21016	GRMZM2G175177	GRMZM2G175177_P05	weakly similar to ( 126) AT2G24490 | Symbols: RPA2, ATRPA2, ROR1 | RPA2 (REPLICON PROTEIN A2); protein binding | chr2:10398651-10400416 REVERSEmoderately similar to ( 218) loc_os02g42230 12002.m09260 protein replication factor A, putative, expressedRPA2_DBD_D RFA2 no original description	AT3G02920.1	ATRPA32B,RPA32B	Replication protein A, subunit RPA32	LOC_Os02g42230.1	RPA2B - Putative single-stranded DNA binding complex subunit 2, expressed	28.2	DNA.repair
GRMZM2G175995_T01	6.00502	GRMZM2G175995	GRMZM2G175995_P01	no original description						35.2	not assigned.unknown
GRMZM2G176352_T01	1.8484	GRMZM2G176352	GRMZM2G176352_P01	no original description						35.2	not assigned.unknown
GRMZM2G177151_T03	2.97101	GRMZM2G177151	GRMZM2G177151_P03	#N/A						#N/A	#N/A
GRMZM2G177770_T01	1.79961	GRMZM2G177770	GRMZM2G177770_P01	no original description						35.2	not assigned.unknown
GRMZM2G177878_T02	2.59114	GRMZM2G177878	GRMZM2G177878_P02	weakly similar to ( 120) AT1G23550 | Symbols: SRO2 | SRO2 (SIMILAR TO RCD ONE 2); NAD+ ADP-ribosyltransferase | chr1:8350912-8352232 FORWARDmoderately similar to ( 378) loc_os03g12820 12003.m35107 protein ATP8, putative, expressed no original description	AT1G32230.2	ATP8,CEO,CEO1,RCD1	WWE protein-protein interaction domain protein family	LOC_Os03g12820.1	ATP8, putative, expressed	35.1	not assigned.no ontology
GRMZM2G179777_T01	1.68891	GRMZM2G179777	GRMZM2G179777_P01	weakly similar to ( 157) AT5G50890 | Symbols: | LOCATED IN: cellular_component unknown; EXPRESSED IN: 17 plant structures; EXPRESSED DURING: 13 growth stages; BEST Arabidopsis thaliana protein match is: lipase class 3 family protein (TAIR:AT2G05260.1); Has 115 Blast hits to 115 proteins in 7 species: Archae - 0; Bacteria - 0; Metazoa - 0; Fungi - 0; Plants - 115; Viruses - 0; Other Eukaryotes - 0…	AT5G50890.1		alpha/beta-Hydrolases superfamily protein	LOC_Os07g39810.1	lipase class 3 family protein, putative, expressed	35.2	not assigned.unknown
GRMZM2G306043_T01	1.5936	GRMZM2G306043	GRMZM2G306043_P01	moderately similar to ( 351) AT2G01480 | Symbols: | unknown protein | chr2:216980-220341 FORWARDmoderately similar to ( 392) loc_os01g62390 12001.m12361 protein growth regulator protein, putative, expressedDUF246 no original description	AT2G01480.1		O-fucosyltransferase family protein	LOC_Os01g62390.1	growth regulator related protein, putative, expressed	17.2.3	hormone metabolism.auxin.induced-regulated-responsive-activated
GRMZM2G317021_T01	1.83257	GRMZM2G317021	GRMZM2G317021_P01	very weakly similar to (86.3) loc_os10g34570 12010.m06280 protein expressed protein no original description	AT5G36960.1			LOC_Os10g34570.1	expressed protein	35.2	not assigned.unknown
GRMZM2G329710_T01	2.34636	GRMZM2G329710	GRMZM2G329710_P01	moderately similar to ( 390) loc_os02g28970 12002.m08041 protein expressed protein no original description	AT5G06920.1	FLA21	FASCICLIN-like arabinogalactan protein 21 precursor	LOC_Os02g28970.1	expressed protein	35.2	not assigned.unknown
GRMZM2G349745_T01	1.8444	GRMZM2G349745	GRMZM2G349745_P01	no original description				LOC_Os02g37610.1	expressed protein	35.2	not assigned.unknown
GRMZM2G349839_T01	3.36224	GRMZM2G349839	GRMZM2G349839_P01	moderately similar to ( 405) AT3G04080 | Symbols: ATAPY1 | ATAPY1 (APYRASE 1); ATPase/ calmodulin binding / nucleotide diphosphatase | chr3:1068068-1070917 REVERSEmoderately similar to ( 425) APY_SOLTU Apyrase precursor (EC 3.6.1.5) (ATP-diphosphatase) (Adenosine diphosphatase) (ADPase) (ATP-diphosphohydrolase) - Solanum tuberosum (Potato)highly similar to ( 552) loc_os11g03290 12011.m04525 prote…	AT3G04080.1	APY1,ATAPY1	apyrase 1	LOC_Os11g03290.1	nucleoside-triphosphatase, putative, expressed	23.2	nucleotide metabolism.degradation
GRMZM2G364643_T01	3.55553	GRMZM2G364643	GRMZM2G364643_P01	moderately similar to ( 216) loc_os07g47400 12007.m08957 protein SRC2, putative, expressed no original description	AT4G15755.1		Calcium-dependent lipid-binding (CaLB domain) family protein	LOC_Os07g47400.1	SRC2 protein, putative, expressed	20.2.2	stress.abiotic.cold
GRMZM2G364697_T01	1.666	GRMZM2G364697	GRMZM2G364697_P01	weakly similar to ( 123) AT2G16040 | Symbols: | hAT dimerisation domain-containing protein / transposase-related | chr2:6976017-6977594 FORWARDmoderately similar to ( 288) loc_os02g14150 12002.m06661 protein transposon protein, putative, Ac/Ds sub-class no original description	AT2G16040.1		hAT dimerisation domain-containing protein / transposase-related	LOC_Os10g28180.1	hAT dimerisation domain containing protein, expressed	28.99	DNA.unspecified
GRMZM2G365298_T01	2.98831	GRMZM2G365298	GRMZM2G365298_P01	weakly similar to ( 133) loc_os02g48470 12002.m09881 protein expressed protein no original description	AT4G35320.1			LOC_Os02g48470.1	expressed protein	35.2	not assigned.unknown
GRMZM2G366301_T01	2.03926	GRMZM2G366301	GRMZM2G366301_P01	no original description				LOC_Os06g11760.1	expressed protein	35.2	not assigned.unknown
GRMZM2G372440_T01	4.27604	GRMZM2G372440	GRMZM2G372440_P01	weakly similar to ( 176) loc_os01g58670 12001.m12009 protein expressed protein no original description	AT5G04010.1		F-box family protein	LOC_Os01g58670.1	expressed protein	35.2	not assigned.unknown
GRMZM2G372553_T01	3.74474	GRMZM2G372553	GRMZM2G372553_P01	no original description				LOC_Os07g10535.1	expressed protein	35.2	not assigned.unknown
GRMZM2G383425_T01	2.20538	GRMZM2G383425	GRMZM2G383425_P01	no original description				LOC_Os02g53950.1	expressed protein	35.2	not assigned.unknown
GRMZM2G384661_T01	1.61807	GRMZM2G384661	GRMZM2G384661_P01	weakly similar to ( 107) AT5G16330 | Symbols: | NC domain-containing protein | chr5:5346163-5346977 REVERSEweakly similar to ( 126) loc_os11g41500 12011.m07991 protein conserved hypothetical protein no original description	AT5G16330.1		NC domain-containing protein-related	LOC_Os11g41500.1	NC domain-containing protein, putative, expressed	35.1	not assigned.no ontology
GRMZM2G386674_T01	4.26791	GRMZM2G386674	GRMZM2G386674_P01	weakly similar to ( 155) AT3G02550 | Symbols: LBD41 | LBD41 (LOB DOMAIN-CONTAINING PROTEIN 41) | chr3:536747-537650 REVERSEweakly similar to ( 169) loc_os01g32770 12001.m09596 protein seed specific protein Bn15D17A, putative, expressedDUF260 no original description	AT3G02550.1	LBD41	LOB domain-containing protein 41	LOC_Os01g32770.1	DUF260 domain containing protein, putative, expressed	27.3.37	RNA.regulation of transcription.AS2,Lateral Organ Boundaries Gene Family
GRMZM2G393529_T01	2.08529	GRMZM2G393529	GRMZM2G393529_P01	weakly similar to ( 130) loc_os03g02280 12003.m05770 protein expressed proteinDUF584 no original description	AT3G15040.1		Protein of unknown function, DUF584	LOC_Os03g02280.1	DUF584 domain containing protein, putative, expressed	35.2	not assigned.unknown
GRMZM2G401026_T01	2.6771	GRMZM2G401026	GRMZM2G401026_P01	very weakly similar to (81.6) AT5G05250 | Symbols: | unknown protein | chr5:1557116-1557835 REVERSEweakly similar to ( 172) loc_os03g52680 12003.m10242 protein expressed protein no original description	AT3G56360.1			LOC_Os03g52680.1	expressed protein	35.2	not assigned.unknown
GRMZM2G406119_T01	1.50404	GRMZM2G406119	GRMZM2G406119_P01	weakly similar to ( 156) AT3G44220 | Symbols: | harpin-induced family protein / HIN1 family protein / harpin-responsive family protein | chr3:15928216-15929645 FORWARDmoderately similar to ( 275) loc_os04g58860 12004.m10766 protein VAMP protein SEC22, putative, expressedHin1 no original description	AT3G44220.1		Late embryogenesis abundant (LEA) hydroxyproline-rich glycoprotein family	LOC_Os04g58860.1	harpin-induced protein 1 domain containing protein, expressed	35.1	not assigned.no ontology
GRMZM2G413687_T01	1.73333	GRMZM2G413687	GRMZM2G413687_P01	moderately similar to ( 209) AT5G58500 | Symbols: LSH5 | LSH5 (LIGHT SENSITIVE HYPOCOTYLS 5) | chr5:23645535-23646083 REVERSEweakly similar to ( 200) loc_os05g39500 12005.m08128 protein expressed proteinDUF640 no original description	AT1G07090.1	LSH6	Protein of unknown function (DUF640)	LOC_Os05g28040.1	DUF640 domain containing protein, putative, expressed	35.2	not assigned.unknown
GRMZM2G430807_T01	3.19252	GRMZM2G430807	GRMZM2G430807_P01	no original description				LOC_Os05g02070.3	expressed protein	35.2	not assigned.unknown
GRMZM2G432679_T01	2.10062	GRMZM2G432679	GRMZM2G432679_P01	weakly similar to ( 157) loc_os01g03080 12001.m06947 protein expressed protein no original description	AT1G18290.1			LOC_Os01g03080.1	expressed protein	35.2	not assigned.unknown
GRMZM2G435689_T01	1.76672	GRMZM2G435689	GRMZM2G435689_P01	weakly similar to ( 128) AT2G45720 | Symbols: | armadillo/beta-catenin repeat family protein | chr2:18834468-18836129 FORWARDweakly similar to ( 137) loc_os10g37850 12010.m21947 protein armadillo-repeat containing protein, putative, expressed no original description	AT2G45720.1		ARM repeat superfamily protein	LOC_Os10g37850.2	armadillo, putative, expressed	35.1.3	not assigned.no ontology.armadillo/beta-catenin repeat family protein
GRMZM2G439860_T02	2.05266	GRMZM2G439860	GRMZM2G439860_P02	very weakly similar to (80.9) loc_os12g31710 12012.m06980 protein universal stress protein family protein, expressed no original description				LOC_Os12g31710.1	universal stress protein domain containing protein, putative, expressed	20.2.99	stress.abiotic.unspecified
GRMZM2G442148_T01	2.1109	GRMZM2G442148	GRMZM2G442148_P01	moderately similar to ( 482) AT1G52240 | Symbols: ATROPGEF11, ROPGEF11 | ROPGEF11 (RHO GUANYL-NUCLEOTIDE EXCHANGE FACTOR 11); Rho guanyl-nucleotide exchange factor | chr1:19458844-19459235 REVERSEhighly similar to ( 773) loc_os02g17240 12002.m06967 protein pollen-specific kinase partner protein, putative, expressedPRONE no original description	AT1G52240.1	ATROPGEF11,PIRF1,ROPGEF11	RHO guanyl-nucleotide exchange factor 11	LOC_Os02g17240.1	ATROPGEF7/ROPGEF7, putative, expressed	30.5	signalling.G-proteins
GRMZM2G448687_T01	2.03909	GRMZM2G448687	GRMZM2G448687_P01	nearly identical (2184) AT1G58250 | Symbols: SAB | SAB (SABRE) | chr1:21587317-21601373 REVERSEnearly identical (3800) loc_os03g23030 12003.m07701 protein aberrant pollen transmission 1, putative, expressed no original description	AT1G58250.1	SAB	Golgi-body localisation protein domain ;RNA pol II promoter Fmp27 protein domain	LOC_Os03g23030.1	aberrant pollen transmission 1, putative, expressed	33.99	development.unspecified
GRMZM2G453424_T01	2.29553	GRMZM2G453424	GRMZM2G453424_P01	no original description						35.2	not assigned.unknown
GRMZM2G456491_T01	1.80487	GRMZM2G456491	GRMZM2G456491_P01	weakly similar to ( 133) AT5G43870 | Symbols: | phosphoinositide binding | chr5:17632538-17635863 REVERSEmoderately similar to ( 245) loc_os01g13070 12001.m07919 protein expressed proteinPH_2 DUF828 no original description	AT4G14740.3		Plant protein of unknown function (DUF828) with plant pleckstrin homology-like region	LOC_Os01g13070.1	expressed protein	35.2	not assigned.unknown
GRMZM2G460078_T05	1.70474	GRMZM2G460078	GRMZM2G460078_P05	no original description						35.2	not assigned.unknown
GRMZM2G463415_T01	2.20621	GRMZM2G463415	GRMZM2G463415_P01	weakly similar to ( 157) AT3G46540 | Symbols: | epsin N-terminal homology (ENTH) domain-containing protein / clathrin assembly protein-related | chr3:17134204-17135411 REVERSEmoderately similar to ( 273) loc_os01g62370 12001.m12359 protein expressed proteinENTH_epsin ENTH no original description	AT3G46540.1		ENTH/VHS family protein	LOC_Os01g62370.1	ENTH domain containing protein, expressed	35.1.21	not assigned.no ontology.epsin N-terminal homology (ENTH) domain-containing protein
GRMZM2G467069_T04	1.79839	GRMZM2G467069	GRMZM2G467069_P04	no original description						35.2	not assigned.unknown
GRMZM2G575837_T01	2.8596	GRMZM2G575837	GRMZM2G575837_P01	no original description						35.2	not assigned.unknown
GRMZM2G703928_T01	1.94531	GRMZM2G703928	GRMZM2G703928_P01	highly similar to ( 516) AT1G52920 | Symbols: GCR2, GPCR | GPCR (G PROTEIN COUPLED RECEPTOR); abscisic acid binding / catalytic | chr1:19709360-19711048 REVERSEhighly similar to ( 696) loc_os10g35480 12010.m21930 protein lanC-like protein 2, putative, expressedLANC_like no original description	AT2G20770.1	GCL2	GCR2-like 2	LOC_Os10g35480.1	lanC-like protein 2, putative, expressed	35.1	not assigned.no ontology
GRMZM2G703928_T02	2.13505	GRMZM2G703928	GRMZM2G703928_P02	highly similar to ( 517) AT1G52920 | Symbols: GCR2, GPCR | GPCR (G PROTEIN COUPLED RECEPTOR); abscisic acid binding / catalytic | chr1:19709360-19711048 REVERSEhighly similar to ( 691) loc_os10g35480 12010.m21930 protein lanC-like protein 2, putative, expressedLANC_like no original description	AT2G20770.1	GCL2	GCR2-like 2	LOC_Os10g35480.2	lanC-like protein 2, putative, expressed	35.1	not assigned.no ontology
GRMZM5G801531_T01	2.44563	GRMZM5G801531	GRMZM5G801531_P01	no original description				LOC_Os04g28410.1	expressed protein	35.2	not assigned.unknown
GRMZM5G816891_T01	1.73	GRMZM5G816891	GRMZM5G816891_P01	moderately similar to ( 259) AT2G28130 | Symbols: | unknown protein | chr2:11988823-11991397 FORWARDhighly similar to ( 580) loc_os01g13940 12001.m08000 protein expressed protein no original description	AT2G28130.1			LOC_Os01g13940.1	expressed protein	35.2	not assigned.unknown
GRMZM5G833991_T01	2.96135	GRMZM5G833991	GRMZM5G833991_P01	no original description						35.2	not assigned.unknown
GRMZM5G844094_T01	3.49736	GRMZM5G844094	GRMZM5G844094_P01	no original description						35.2	not assigned.unknown
GRMZM5G850640_T01	1.81389	GRMZM5G850640	GRMZM5G850640_P01	moderately similar to ( 286) AT1G07120 | Symbols: | FUNCTIONS IN: molecular_function unknown; INVOLVED IN: biological_process unknown; LOCATED IN: chloroplast envelope; EXPRESSED IN: leaf whorl, petal, inflorescence meristem, flower; EXPRESSED DURING: 4 anthesis, petal differentiation and expansion stage; BEST Arabidopsis thaliana protein match is: proline-rich family protein (TAIR:AT4G18570.1); …	AT1G07120.1			LOC_Os03g18300.1	chloroplast unusual positioning protein, putative, expressed	35.1.41	not assigned.no ontology.hydroxyproline rich proteins
GRMZM5G866024_T01	17.0508	GRMZM5G866024	GRMZM5G866024_P01	no original description				LOC_Os01g41170.1	THION27 - Plant thionin family protein precursor, expressed	35.2	not assigned.unknown
GRMZM5G870970_T01	3.12985	GRMZM5G870970	GRMZM5G870970_P01	no original description						35.2	not assigned.unknown
GRMZM5G891944_T02	1.99861	GRMZM5G891944	GRMZM5G891944_P02	no original description						35.2	not assigned.unknown
